# Supplementary material for: Constriction imposed by basement membrane regulates developmental cell migration
Source: PLoS Biol. 2023 Jun 28;21(6):e3002172. doi: 10.1371/journal.pbio.3002172 (PMC10335704; doi:10.1371/journal.pbio.3002172)
Supplement: S1 Data — (XLSX) [file pbio.3002172.s024.xlsx]

## Sheet: Fig. 1
Fig. 1 H						Fig. 1 I							Fig. 1 J
	Total speed of BC migration (μm/min)								Speed early phase (μm/min)							Speed late phase (μm/min)
S.D.	0.116662	0.0861976	0.185373	0.157477			S.D.	0.131155	0.112491	0.308064	0.189138			S.D.	0.125585	0.130299	0.15554	0.177763
Mean	0.622919	0.871405	0.92347	0.871439			Mean	0.716054	0.92658	1.09386	0.930362			Mean	0.56279	0.8753	0.894003	0.893796
	Control	LanB1hyp	tj>LanB1RNAi	tj>vkgRNAi				Control	LanB1hyp	tj>LanB1RNAi	tj>vkgRNAi				Control	LanB1hyp	tj>LanB1RNAi	tj>vkgRNAi
	0.554611	0.78	0.98	0.685875				0.626387	0.814	1.07	0.624956				0.473237	0.813	1.018	0.784921
	0.527	0.846	0.94	0.793609				0.505	0.814	1.04	0.925829				0.5509	0.904	0.91	0.727519
	0.81	0.886	0.99	0.889906				0.85	0.94	1.07	1.01985				0.78	0.86	0.9806	0.919929
	0.521	0.835096	0.71	1.113				0.707	1.069	0.71	1.13411				0.438	0.724	0.699	1.18445
	0.698	1.00993	1.26	0.874805				0.739	0.9959	1.668	0.947067				0.686	1.0755	1.082	0.852162
	0.692		0.842					0.767		0.844					0.616		0.895
	0.69874		0.742292					0.911048		1.255					0.540181		0.673421
	0.482							0.623							0.418

## Sheet: Fig. 2
Fig. 2C						Fig. 2 D					Fig. 2E
		speed anterior to mirr region (μm/min)						speed mirr region (μm/min)
	S.D.	0.111694	0.120777				S.D.	0.167003	0.164789
	Mean	0.584976	0.5239				Mean	0.598815	0.305567
		mirrGal4	mirr>EHBP1mCh					mirrGal4	mirr>EHBP1mCh
		0.481253	0.597					0.514943	0.479				mirrGal4 (n=6)	mirr>EHBP1mCh (n=10)
		0.567876	0.436					0.468364	0.349			BC clusters that rotate	100	90
		0.48285	0.646					0.467108	0.576			BC clusters that do not rotate	0	10
		0.720417	0.664					0.878079	0.0442
		0.531973	0.4302					0.726627	0.1701
		0.725488	0.587					0.537767	0.278
			0.511						0.362
			0.32						0.3308
									0.161

## Sheet: Fig. 3
Fig. 3 E									Fig. 3 F																Fig. 3 K
				average number of protrusion /frame							average number of protrusion /frame in the anterior to mirr region							average number of protrusion /frame in the mirr region											average length of protrusion /frame (µm)
	S.D.	0.112823	0.20623	0.132028	0.186443	0.0974056	0.152892			S.D.	0.203566	0.134505	0.302914	0.205161	0.193108	0.168595		0.262442	0.210411	0.156405	0.216394	0.17669	0.100432			S.D.	1.04627	0.995348	0.357625	0.387696	0.635878	0.939239
	Mean	1.11229	1.10584	0.261645	0.497838	0.13377	0.269583			Mean	1.1993	1.03495	0.601758	0.422222	0.376187	0.292426		1.01291	1.09063	0.545596	0.318185	0.213677	0.135211			Mean	9.14902	8.02151	3.7084	3.68288	3.24517	3.33418
		Front		Middle		Rear					Front		Middle		Rear			Front		Middle		Rear					Front		Middle		Rear
		tjGal4	tj>LanB1RNAi	tjGal4	tj>LanB1RNAi	tjGal4	tj>LanB1RNAi				mirrGal4	mirr>EHBP1mCh	mirrGal4	mirr>EHBP1mCh	mirrGal4	mirr>EHBP1mCh		mirrGal4	mirr>EHBP1mCh	mirrGal4	mirr>EHBP1mCh	mirrGal4	mirr>EHBP1mCh				tjGal4	tj>LanB1RNAi	tjGal4	tj>LanB1RNAi	tjGal4	tj>LanB1RNAi
		1.18182	1.16129	0.181818	0.451613	0.160606	0.1				1.47368	1.04	0.815789	0.2272	0.421053	0.2272		0.666667	0.888889	0.555556	0.222222	0	0.0555556				8.81725	9.71478	3.64368	3.29923	3.09167	2.11571
		1.08333	1.46875	0.0416667	0.59375	0.125	0.375				1	1	0.666667	0.22	0.133333	0.33		1.05882	1.14286	0.5	0	0.352941	0.142857				8.6912	7.19875	3.65	3.8956	3.95	4.935
		1.15789	1.05	0.315789	0.65	0.105263	0.4				1.16667	0.966667	0.444444	0.766667	0.5	0.666667		1.17	1.5	0.52	0.25	0.11	0.25				9.87885	7.44857	3.91333	4.273	2.79222	2.9475
		1.02941	0.96	0.411765	0.28	0.117647	0.28				1.08	0.85	0.1891	0.566667	0.1891	0.283333		0.714286	1.05556	0.285714	0.666667	0.0714286	0.277778				8.77222	8.08897	3.18562	3.5495	3.54857	3.16615
		1.17857	0.875	0.178571	0.291667	0.0357143	0.0625				1.43	1.10714	1.04	0.392857	0.65	0.285714		1.30769	0.866667	0.692308	0.266667	0.307692	0.133333				7.46853	7.12833	3.7975	3.81588	2.30667	3.128
		0.911765	1.12	0.323529	0.72	0.0588235	0.4				1.04545	1	0.454545	0.583333	0.363636	0.0833333		1.16	1.13043	0.72	0.521739	0.44	0.0869565				10.7119	8.54963	3.45154	3.26409	2.97333	3.71273
		1.24324		0.378378		0.333333						1		0.2		0.2			1.05		0.3		0				9.70321		4.31714		4.05375
												1.31579		0.421053		0.263158
Fig. 3 L									Fig. 3 M
			% of clusters that rotate	% of clusters that do not rotate								% of clusters that rotate	% of clusters that do not rotate
		tjGal4 (n=8)	100	0							mirrGal4 (n=6)	100	0
		tj>LanB1RNAi (n=7)	57.1429	42.8571							mirr>EHBP1mCh (n=10)	90	10

## Sheet: Fig. 4
Fig. 4 C		Initial velocity (µm/s)				Fig. 4 D			vertex displacement
	Initial velocity (µm/s)														tjGal4
S.D.	0.885994	0.405099					Time (s)	cut 1	cut 2	cut 3	cut 4	cut 5	cut 6	cut 7	cut 8	cut 9	cut 10	cut 11	cut 12	cut 13	cut 14	cut 15	Mean	S.D.		Time (s)	cut 1	cut 2	cut 3	cut 4	cut 5	cut 6	cut 7	cut 8	cut 9	cut 10	cut 11	cut 12	cut 13	cut 14	cut 15	cut 16	cut 17	Mean	S.D.
Mean	1.49788	0.416452					0	0	0	0	0	0	0	0	0	0	0	0	0	0	0	0	0	0		0	0	0	0	0	0	0	0	0	0	0	0	0	0	0	0	0	0	0	0
	tjGal4	tj>LanB1RNAi					0.5	0.273388	0.863166	1.01505	1.17215	1.85634	0.475579	0.328007	0.34575	0.882804	0.51024	1.03592	0.448022	0.434425	1.16149	0.431755	0.748939	0.442997		0.5	0.125859	0.0773198	0.150823	0.383228	0.0458577	0.916042	0.157701	0.146358	0.7929	0.428622	0.000928368	0.195669	0.0153901	0.239361	0.0206322	0.282213	0.294564	0.251381	0.259778
	0.546775	0.2					1	0.188839	1.09871	1.77129	1.73362	2.41209	1.30109	0.358416	0.627184	0.757362	0.727859	1.55184	0.769429	0.520339	1.36954	0.431755	1.04129	0.631929		1	0.125859	0.0773198	0.150823	0.65306	0.157487	1.2929	0.245758	0.364962	0.857991	0.184671	0.00187418	0.169005	0.0153901	0.401832	0.0206322	0.540358	0.81109	0.357118	0.362609
	1.72633	0.15464					1.5	0.0229659	1.29285	2.21212	1.92987	2.38869	1.30109	0.536424	0.73934	1.14385	0.834125	2.02643	1.04857	0.520339	1.87051	0.578441	1.22971	0.714864		1.5	0.332627	0.0507654	0.150823	0.207078	0.157487	1.41954	0.416842	0.364962	0.953318	0.184671	0.00187418	0.169005	0.260289	0.564349	0.207121	0.712467	0.81109	0.409665	0.374062
	2.03009	0.301646					2	0.529543	1.29285	2.2762	2.4697	2.39077	1.30109	0.536424	0.823968	0.910427	0.834125	2.30562	1.38582	0.520339	2.04825	0.658707	1.35226	0.748319		2	0.332627	0.0507654	0.150823	0.428831	0.214781	1.67106	0.659899	0.030058	0.953318	0.342189	0.00155127	0.169005	0.260289	0.564349	0.207121	0.712467	0.81109	0.444719	0.42439
	2.34429	0.766457					2.5	0.291462	1.2499	2.2762	2.72036	2.69664	1.94703	0.595954	1.24504	0.910427	0.970998	2.5037	1.80414	0.594377	2.16788	0.765612	1.51598	0.830578		2.5	0.332627	0.0507654	0.150823	0.326833	0.214781	1.67106	0.47095	0.030058	1.07165	0.213058	0.00155127	0.169005	0.260289	0.564349	0.207121	0.712467	0.81109	0.426969	0.43459
	3.71268	0.0917154					3	0.511901	1.33611	2.46621	2.83448	3.05716	2.5844	0.609843	1.24504	0.910427	1.03177	2.5037	1.86352	0.686764	2.52465	0.765612	1.66211	0.915676		3	0.509575	0.0507654	0.150823	0.697034	0.469779	1.67106	0.47095	0.030058	1.07165	0.537085	0.00155127	0.169005	0.260289	0.564349	0.268627	0.626342	0.81109	0.491766	0.423491
	0.951158	0.315402					3.5	0.860757	1.31444	2.77815	2.83448	3.05129	2.68266	0.728289	1.24504	0.910427	1.03177	3.30227	2.10385	0.686764	2.67356	0.765612	1.79796	0.991002		3.5	0.258607	0.0507654	0.150823	0.409468	0.299757	1.79782	0.47095	0.030058	1.19001	0.537085	0.00155127	0.144511	0.260289	0.564349	0.587992	0.626342	0.81109	0.481851	0.458607
	0.656014	0.292716					4	0.639675	1.52914	2.77815	2.89934	3.16538	2.70289	0.728289	1.24504	0.910427	1.03177	3.30227	2.10385	0.686764	2.67356	0.846104	1.81618	1.01278		4	0.695298	0.0507654	0.150823	0.130739	0.299757	1.79782	0.602542	0.030058	1.19001	0.537085	0.00725265	0.144511	0.260289	0.564349	0.686322	0.626342	0.81109	0.505003	0.468329
	0.691501	1.5859					4.5	0.443275	1.52914	2.85179	2.9644	3.23774	2.70289	0.728289	1.21761	0.842883	1.03177	3.30227	2.36073	0.686764	2.85367	0.846104	1.83996	1.07102		4.5	0.695298	0.0507654	0.150823	0.131645	0.299757	1.79782	0.602542	0.030058	1.19001	0.827798	0.00819852	0.144511	0.260289	0.564349	0.686322	0.626342	0.81109	0.522213	0.474726
	1.76561	0.857245					5	0.190123	1.52914	2.91662	2.89953	3.25994	2.70289	0.788877	1.21761	0.842883	1.03177	3.30227	2.36073	0.686764	2.85367	0.899282	1.83214	1.09061		5	1.21693	0.0507654	0.150823	0.00907231	0.299757	1.79782	0.791461	0.030058	1.2845	0.827798	0.00819852	0.305388	0.260289	0.564349	0.686322	0.970777	0.81109	0.592082	0.523341
	1.02048	0.00185674					5.5	0.817592	1.57222	2.98589	2.91178	3.3269	2.87867	0.806034	1.1054	1.13901	1.03177	3.30227	2.40207	0.686764	2.85367	0.899282	1.91462	1.04317		5.5	1.05716	0.0507654	0.150823	0.29395	0.299757	1.79782	0.791461	0.030058	1.2845	0.827798	0.00819852	0.110061	0.260289	0.564349	0.686322	1.01334	0.866228	0.593699	0.510415
	2.07185	0.391338					6	1.24017	1.42137	2.98155	2.97662	3.41955	2.87867	1.01218	1.16051	1.30906	1.03177	3.30227	2.40207	0.736122	3.12073	0.899282	1.9928	1.02238		6	1.05716	0.0507654	0.150823	0.625887	0.214781	1.79782	0.924021	0.030058	1.2845	0.827798	0.00819852	0.110061	0.260289	0.564349	0.686322	1.01334	0.866228	0.616024	0.512241
	0.896044	0.0307802					6.5	0.756251	1.63723	3.24217	3.17315	3.41955	3.0659	0.951889	1.02047	1.30906	1.03177	3.73731	2.40207	0.736122	3.12073	0.899282	2.03353	1.14798		6.5	0.391359	0.207599	0.150823	0.978169	0.214781	1.88493	0.924021	0.030058	1.61684	0.699034	0.00819852	0.110061	0.260289	0.564349	0.712463	1.01334	1.03294	0.635251	0.551819
	0.86885	0.478721					7	1.10084	1.63723	3.22853	3.17315	3.55499	3.0454	1.18569	1.02047	1.30906	1.03177	3.73731	2.40207	0.736122	3.12073	0.899282	2.07884	1.11885		7	0.940842	0.103625	0.150823	0.978169	0.528757	1.96679	0.924021	0.030058	1.61684	0.699034	0.00823939	0.216157	0.561931	0.564349	0.712463	1.01334	1.03294	0.708728	0.543387
	2.32298	0.0412644					7.5	0.565359	1.83197	3.29335	3.26382	3.55499	3.0454	1.12649	1.27265	1.30906	1.03177	4.05446	2.46418	0.958018	3.12073	0.899282	2.11944	1.17564		7.5	0.950712	0.103625	0.177969	0.978169	0.528757	1.96679	0.924021	0.030058	1.61684	0.767344	0.00823939	0.216157	0.561931	0.564349	0.712463	1.01334	1.03294	0.714924	0.54211
	0.863511	0.564426					8	0.535063	1.83197	3.29335	3.34229	3.55499	3.0454	1.12649	1.27472	1.30906	1.03177	4.33065	2.54479	0.958018	3.12073	0.899282	2.14657	1.21958		8	0.950712	0.103625	0.177969	0.978169	0.528757	1.96679	0.924021	0.030058	1.61684	0.853277	0.00823939	0.216157	0.73298	0.564349	0.712463	1.01334	1.19799	0.739749	0.548702
		0.589129					8.5	0.979152	1.83197	3.29335	3.36782	3.86925	3.14399	1.30546	1.27472	1.30906	1.03177	4.33065	2.54479	0.958018	3.18015	0.899282	2.2213	1.21079		8.5	0.695298	0.103625	0.177969	0.978169	0.528757	1.96679	1.01207	0.030058	1.68046	0.853277	0.00823939	0.216157	0.73298	0.756189	0.712463	1.01334	1.19799	0.744931	0.553373
							9	1.07942	1.83197	3.29335	3.59188	3.86925	3.2534	1.30546	1.27472	1.30906	1.03177	4.33065	3.01858	0.958018	3.18015	0.899282	2.2818	1.24037		9	0.695298	0.103625	0.177969	0.978169	0.528757	1.96679	1.01207	-0.284665	1.68046	0.853277	0.00823939	0.198622	0.73298	0.922246	0.712463	1.01334	1.19799	0.735155	0.586148
							9.5	0.81838	1.83197	3.29335	3.59188	3.86925	3.2534	1.26542	1.27472	1.30906	1.03177	4.33065	3.01858	0.958018	3.20891	0.899282	2.26364	1.26385		9.5	0.551926	0.103625	0.177969	0.978169	0.528757	1.96679	1.01207	-0.284665	1.68046	0.853277	0.00823939	0.198622	0.73298	0.922246	0.712463	1.01334	1.19799	0.726721	0.587787
							10	0.70466	1.89567	3.29335	3.59188	3.8641	3.2534	1.26496	1.27472	1.18395	1.03177	4.33065	3.01858	0.958018	3.20891	0.899282	2.25159	1.27867		10	0.818111	0.103625	0.177969	0.888747	0.528757	1.96679	1.01207	-0.284665	1.68046	0.853277	0.00823939	0.198622	0.73298	0.922246	0.712463	1.01334	1.19799	0.737119	0.584534
Fig. 4 G		Initial velocity (µm/s)				Fig. 4 H			vertex displacement (mirror region)
															mirrGal4																				mirr>EHBP1mCh
S.D.	0.182535	0.387304					Time (s)	cut 1	cut 2	cut 3	cut 4	cut 5	cut 6	cut 7	cut 8	cut 9	cut 10	cut 11	cut 12	cut 13	Mean	S.D.		Time (s)	cut 1	cut 2	cut 3	cut 4	cut 5	cut 6	cut 7	cut 8	cut 9	cut 10	cut 11	cut 12	cut 13	cut 14	Mean	S.D.
Mean	0.172844	0.476706					0	0	0	0	0	0	0	0	0	0	0	0	0	0	0	0		0	0	0	0	0	0	0	0	0	0	0	0	0	0	0	0	0
	mirrGal4	mirr>EHBP1mch					0.5	0.158316	0.0836773	0.0263423	0.166911	0.112949	0.177649	0.00410696	0.297224	0.0186058	0	0.0544023	0.00220229	0.021097	0.0864218	0.0912674		0.5	0.625822	0.546125	0.214855	0.129354	0.303021	0.0905991	0.275006	0.391805	0.0129464	0.0144983	0.356301	0.251734	0.097215	0.0276616	0.238353	0.193652
	0.316632	1.25164					1	0.158316	0.0836773	0.156665	0.265441	0.112949	0.177649	0.138058	0.297224	0.0186058	0.0573824	0.0748629	0.00220229	0.021097	0.120318	0.0914185		1	0.625822	0.546125	0.214855	0.225007	0.303021	0.0905991	0.275006	0.457126	0.0190519	0.0144983	0.659631	0.251734	0.097215	0.1419	0.280114	0.215097
	0.167355	1.09225					1.5	0.158316	0.0836773	0.156665	0.265441	0.112949	0.177649	0.138058	0.297224	0.0186058	0.0573824	0.307272	0.307272	0.021097	0.161662	0.104862		1.5	0.625822	0.546125	0.214855	0.253361	0.303021	0.181541	0.275006	0.457126	0.0190519	0.0144983	0.749519	0.251734	0.097215	0.1419	0.295055	0.22294
	0.0526847	0.429711					2	0.158316	0.0836773	0.156665	0.265441	0.112949	0.177649	0.138058	0.297224	0.0186058	0.0573824	0.307272	0.307272	0.021097	0.161662	0.104862		2	0.625822	0.861029	0.214855	0.508725	0.303021	0.181541	0.327028	0.457126	0.0165253	0.0144983	0.808498	0.251734	0.33261	0.213729	0.365482	0.260537
	0.333822	0.258708					2.5	0.158316	0.0836773	0.28701	0.265441	0.112949	0.223616	0.138058	0.297224	0.0206333	0.0900056	0.392863	0.392863	0.021097	0.191058	0.12851		2.5	0.625822	0.861029	0.214855	0.508725	0.303021	0.181541	0.327028	0.457126	0.0165253	0.0144983	0.808498	0.251734	0.33261	0.213729	0.365482	0.260537
	0.225899	0.606043					3	0.158316	0.0836773	0.28701	0.265441	0.112949	0.223616	0.138058	0.297224	0.15298	0.0900056	0.392863	0.392863	0.16897	0.212613	0.106514		3	0.625822	0.879337	0.214855	0.508725	0.413049	0.181541	0.327028	0.457126	0.0165253	0.0144983	0.83983	0.251734	0.33261	0.213729	0.376886	0.26692
	0.355299	0.181198					3.5	0.158316	0.0836773	0.28701	0.265441	0.112949	0.223616	0.138058	0.297224	0.15298	0.0900056	0.392863	0.392863	0.16897	0.212613	0.106514		3.5	0.625822	0.879337	0.214855	0.508725	0.413049	0.181541	0.327028	0.457126	0.0165253	0.0144983	0.898789	0.251734	0.33261	0.232501	0.382439	0.274291
	0.00821391	0.550013					4	0.158316	0.0836773	0.418356	0.265441	0.112949	0.223616	0.138058	0.297224	0.15298	0.0900056	0.392863	0.392863	0.16897	0.222717	0.119586		4	0.663947	0.879337	0.214855	0.508725	0.468551	0.181541	0.327028	0.457126	0.0165253	0.0144983	0.930159	0.251734	0.33261	0.254669	0.39295	0.28151
	0.594447	0.78361					4.5	0.158316	0.0836773	0.418356	0.265441	0.112949	0.223616	0.138058	0.297224	0.15298	0.0900056	0.392863	0.392863	0.16897	0.222717	0.119586		4.5	0.663947	0.91574	0.214855	0.508725	0.468551	0.181541	0.327028	0.457126	0.0165253	0.0144983	0.930159	0.251734	0.349592	0.278171	0.398442	0.285392
	0.0372117	0.0258928					5	0.158316	0.0836773	0.418356	0.265441	0.112949	0.223616	0.138058	0.297224	0.15298	0.0900056	0.392863	0.392863	0.16897	0.222717	0.119586		5	0.663947	1.03305	0.214855	0.443897	0.468551	0.181541	0.327028	0.457126	0.0165253	0.0144983	0.930159	0.251734	0.373522	0.267324	0.403126	0.301856
	0	0.0289965					5.5	0.158316	0.0836773	0.418356	0.265441	0.112949	0.223616	0.138058	0.297224	0.15298	0.0900056	0.392863	0.392863	0.16897	0.222717	0.119586		5.5	0.663947	1.15085	0.346878	0.443897	0.468551	0.181541	0.327028	0.522451	0.0165253	0.0144983	0.988217	0.251734	0.373522	0.276474	0.430437	0.325527
	0.108805	0.712603					6	0.158316	0.0836773	0.522816	0.265441	0.183288	0.223616	0.138058	0.297224	0.15298	0.0900056	0.392863	0.392863	0.350885	0.250156	0.134366		6	0.663947	1.20953	0.346878	0.5377	0.468551	0.177095	0.327028	0.718462	0.0165253	0.0144983	0.988217	0.572454	0.373522	0.285631	0.478574	0.340438
	0.00440459	0.503469					6.5	0.158316	0.0836773	0.522816	0.265441	0.296095	0.348482	0.138058	0.320632	0.15298	0.0677547	0.50467	0.50467	0.492844	0.296649	0.169091		6.5	0.663947	1.24959	0.346878	0.5377	0.468551	0.177095	0.327028	0.718462	0.0165253	0.0144983	0.988217	0.572454	0.389418	0.295784	0.483296	0.346368
	0.042194	0.19443					7	0.158316	0.0836773	0.522816	0.265441	0.296095	0.348482	0.138058	0.320632	0.15298	0.0677547	0.50467	0.50467	0.492844	0.296649	0.169091		7	0.663947	1.38577	0.346878	0.5377	0.561017	0.177095	0.327028	0.718462	0.0165253	0.0144983	0.988217	0.530454	0.389418	0.295784	0.496628	0.370497
		0.0553232					7.5	0.158316	0.0836773	0.522816	0.265441	0.296095	0.348482	0.138058	0.320632	0.15298	0.100896	0.50467	0.50467	0.492844	0.299198	0.165566		7.5	0.663947	1.44502	0.346878	0.5377	0.561017	0.177095	0.327028	0.718462	0.0288351	0.0144983	1.07902	0.530454	0.389418	0.295784	0.508225	0.390002
							8	0.158316	0.0836773	0.522816	0.265441	0.296095	0.348482	0.138058	0.320632	0.15298	0.100896	0.50467	0.50467	0.492844	0.299198	0.165566		8	0.663947	1.44502	0.346878	0.5377	0.561017	0.177095	0.327028	0.783809	0.0435669	0.0144983	1.07902	0.530454	0.389418	0.295784	0.513945	0.391713
							8.5	0.224654	0.0836773	0.522816	0.265441	0.296095	0.348482	0.138058	0.320632	0.15298	0.100896	0.512605	0.512605	0.492844	0.305522	0.163499		8.5	0.663947	1.52313	0.346878	0.5377	0.561017	0.177095	0.327028	0.783809	0.0435669	0.0144983	1.11094	0.530454	0.389418	0.295784	0.521805	0.409736
							9	0.224654	0.0836773	0.522816	0.265441	0.296095	0.348482	0.138058	0.320632	0.15298	0.100896	0.512605	0.512605	0.604557	0.314115	0.176577		9	0.663947	1.52313	0.346878	0.5377	0.561017	0.177095	0.327028	0.783809	0.0435669	0.0144983	1.11094	0.397111	0.389418	0.295784	0.51228	0.411068
							9.5	0.224654	0.0836773	0.522816	0.265441	0.296095	0.348482	0.138058	0.320632	0.15298	0.100896	0.512605	0.512605	0.604557	0.314115	0.176577		9.5	0.663947	1.52313	0.346878	0.5377	0.561017	0.177095	0.327028	0.849162	0.0435669	0.0144983	1.20674	0.397111	0.389418	0.295784	0.523791	0.425937
							10	0.224654	0.0836773	0.522816	0.265441	0.296095	0.348482	0.138058	0.320632	0.15298	0.100896	0.512605	0.512605	0.604557	0.314115	0.176577		10	0.719031	1.60304	0.346878	0.5377	0.561017	0.177095	0.327028	0.849162	0.0435669	0.0144983	1.24471	0.397111	0.389418	0.295784	0.536145	0.446716
Fig. 4 J		Initial velocity (µm/s)				Fig. 4 K			vertex displacement (anterior to mirror region)
															mirrGal4																				mirr>EHBP1mCh
S.D.	0.181139	0.254443					Time (s)	cut 1	cut 2	cut 3	cut 4	cut 5	cut 6	cut 7	cut 8	cut 9	cut 10	cut 11	cut 12	cut 13	Mean	S.D.				Time (s)	cut 1	cut 2	cut 3	cut 4	cut 5	cut 6	cut 7	cut 8	cut 9	cut 10	cut 11	cut 12	cut 13	cut 14	Mean	S.D.
Mean	0.40033	0.339813					0	0	0	0	0	0	0	0	0	0	0	0	0	0	0	0				0	0	0	0	0	0	0	0	0	0	0	0	0	0	0	0	0
	mirrGal4	mirr>EHBP1mCh					0.5	0.0494658	0.316474	0.292138	0.0741669	0.212877	0.171634	0.284778	0.147981	0.152694	0.140696	0.253322	0.333	0.172919	0.200165	0.0905695				0.5	0.400899	0.419827	0.188355	0.102335	0.1172	0.0597808	0.222227	0.07973	0.108996	0.0654103	0.084337	0.0603285	0.338489	0.130777	0.169906	0.127221
	0.0989315	0.801797					1	0.0494658	0.316474	0.292138	0.0741669	0.212877	0.171634	0.378864	0.147981	0.152694	0.140696	0.528622	0.333001	0.172919	0.22858	0.134713				1	0.400899	0.419827	0.188355	0.102335	0.1172	0.0597808	0.222227	0.07973	0.108996	0.0654103	0.084337	0.0603285	0.476725	0.130777	0.17978	0.14538
	0.632948	0.839654					1.5	0.0494658	0.316474	0.371623	0.0741669	0.212877	0.171634	0.378864	0.147981	0.152694	0.140696	0.528622	0.599001	0.172919	0.255155	0.171104				1.5	0.423223	0.419827	0.188355	0.393469	0.1172	0.0597808	0.222227	0.07973	0.108996	0.0654103	0.084337	0.0603285	0.536555	0.130777	0.206444	0.165007
	0.584275	0.37671					2	0.0494658	0.339056	0.466282	0.0741669	0.390873	0.251668	0.378864	0.178952	0.152694	0.140696	0.688099	0.599001	0.172919	0.298672	0.199507				2	0.52434	0.419827	0.188355	0.393469	0.1172	0.0597808	0.477966	0.07973	0.108996	0.0654103	0.084337	0.0603285	0.65492	0.130777	0.240388	0.20709
	0.148334	0.204669					2.5	0.0494658	0.361955	0.497527	0.104449	0.390873	0.280214	0.378864	0.178952	0.152694	0.140696	0.688099	0.599001	0.172919	0.307362	0.19915				2.5	0.52434	0.419827	0.188355	0.365454	0.1172	-0.0157702	0.959947	0.07973	0.154789	0.0654103	0.0984025	0.0603285	0.65492	0.130777	0.271693	0.279588
	0.425755	0.234399					3	0.0845278	0.436575	0.497527	0.104449	0.493879	0.449028	0.378864	0.178952	0.152694	0.140696	0.688099	0.666002	0.219795	0.345468	0.210994				3	0.539519	0.419827	0.188355	0.365454	0.176396	0.177705	1.13372	0.257927	0.154789	0.0896942	0.140768	0.0603285	0.733365	0.130777	0.32633	0.300053
	0.343269	0.119562					3.5	0.0845278	0.473571	0.776624	0.104449	0.493879	0.449028	0.378864	0.325407	0.152694	0.140696	0.713117	0.799002	0.234895	0.394366	0.252298				3.5	0.539519	0.479249	0.188355	0.400172	0.0766816	0.177705	1.21566	0.257927	0.221419	0.0896942	0.140768	0.0603285	0.733365	0.130777	0.336544	0.322009
	0.569555	0.444453					4	0.0845278	0.496993	0.834205	0.104449	0.556152	0.541479	0.378864	0.325407	0.152694	0.140219	0.713117	0.799002	0.299667	0.417444	0.262556				4	0.539519	0.89952	0.188355	0.400172	0.0766816	0.177705	1.31477	0.257927	0.252889	0.0896942	0.140768	0.0603285	0.733365	0.20336	0.381075	0.368991
	0.295962	0.15946					4.5	0.146967	0.520314	0.834205	0.104449	0.556152	0.58657	0.378864	0.325407	0.152694	0.140219	0.811544	0.799003	0.283915	0.433869	0.270088				4.5	0.539519	0.89952	0.255822	0.400172	0.0766816	0.177705	1.41388	0.257927	0.252889	0.0896942	0.140768	0.109084	0.733365	0.20336	0.396456	0.383431
	0.305388	0.217992					5	0.146967	0.660535	0.834205	0.104449	0.556152	0.58657	0.579747	0.533953	0.152694	0.210463	0.811544	0.799003	0.423852	0.492318	0.263417				5	0.539519	0.89952	0.306659	0.400172	0.0766816	0.280546	1.74696	0.257927	0.252889	0.0896942	0.162541	0.109084	0.813933	0.20336	0.438534	0.453969
	0.281392	0.130821					5.5	0.146967	0.701554	0.834205	0.104449	0.556152	0.58657	0.579747	0.533953	0.152694	0.210463	0.868105	0.799003	0.552286	0.509704	0.271176				5.5	0.539519	1.0206	0.306659	0.400172	0.116299	0.0902058	1.74696	0.257927	0.338119	0.0896942	0.169635	0.109084	0.813933	0.20336	0.443012	0.467907
	0.506644	0.168674					6	0.146967	0.701554	0.834205	0.104449	0.556152	0.58657	0.638929	0.533953	0.152694	0.210463	0.892627	0.799004	0.662303	0.524606	0.278537				6	0.539519	1.0206	0.306659	0.400172	0.155927	0.0902058	1.76435	0.257927	0.338119	0.0896942	0.254709	0.109084	0.813933	0.20336	0.453161	0.466311
	0.666001	0.120657					6.5	0.146967	0.756139	0.834205	0.104449	0.556152	0.694689	0.705458	0.533953	0.281002	0.210463	0.947755	0.799004	0.662303	0.556349	0.281301				6.5	0.553807	1.0206	0.306659	0.400172	0.236117	0.0902058	1.93927	0.257927	0.338119	0.0896942	0.254709	0.109084	0.813933	0.20336	0.472404	0.501716
	0.345838	0.676977					7	0.146967	0.793119	0.834205	0.104449	0.556152	0.71127	0.705458	0.533953	0.302229	0.210463	0.985402	0.999005	0.662303	0.580383	0.305473				7	0.56899	1.0206	0.292565	0.400172	0.117366	0.12526	1.95726	0.257927	0.448881	0.0896942	0.254709	0.180723	0.873359	0.20336	0.485062	0.508026
		0.261554					7.5	0.146967	0.830411	0.834205	0.104449	0.556152	0.767264	0.906236	0.533953	0.302229	0.210463	0.985402	1.26601	0.725227	0.628382	0.35643				7.5	0.56899	1.0206	0.292565	0.400172	0.117366	0.12526	2.15602	0.257927	0.467716	0.0896942	0.254709	0.187153	0.96249	0.20336	0.50743	0.557822
							8	0.146967	0.921988	1.0142	0.104449	0.717029	0.862802	0.906236	0.533953	0.370114	0.217447	0.985402	1.39901	0.725227	0.684986	0.388895				8	0.598467	1.0206	0.292565	0.400172	0.117366	0.158695	2.15602	0.348175	0.503772	0.0896942	0.254709	0.251885	1.09396	0.238997	0.537505	0.558388
							8.5	0.146967	0.97334	1.0142	0.104449	0.87313	0.939639	0.906236	0.533953	0.370114	0.312199	1.09043	1.39901	0.772066	0.725825	0.396679				8.5	0.598467	1.04931	0.292565	0.400172	0.117366	0.158695	2.15602	0.348175	0.503772	0.191362	0.254709	0.251885	1.09396	0.238997	0.546818	0.554699
							9	0.146967	1.19993	1.0142	0.104449	0.87313	0.939639	0.906236	0.533953	0.370114	0.312199	1.07847	1.39901	0.772066	0.742335	0.412274				9	0.598467	1.13566	0.292565	0.400172	0.117366	0.158695	2.2959	0.348175	0.503772	0.191362	0.254709	0.24264	1.09396	0.258043	0.563678	0.591881
							9.5	0.146967	1.19993	1.0142	0.104449	0.87313	0.939639	0.906236	0.533953	0.439227	0.343311	1.1164	1.39901	0.772066	0.752963	0.407496				9.5	0.598467	1.22469	0.292565	0.400172	0.117366	0.158695	2.47663	0.348175	0.503772	0.191362	0.254709	0.24264	1.09396	0.258043	0.582947	0.639566
							10	0.146967	1.19993	1.0142	0.104449	0.87313	0.939639	0.906236	0.533953	0.47662	0.397708	1.263	1.39901	0.772066	0.7713	0.413587				10	0.598467	1.22469	0.292565	0.400172	0.117366	0.158695	2.47663	0.348175	0.503772	0.191362	0.254709	0.282651	1.09396	0.258043	0.585804	0.638016

## Sheet: Fig. 5
Fig. 5 C						Fig. 5 D
	Initial velocity (µm/s). FE basal side								vertex displacement
															tjGal4																	tj>LanB1RNAi
S.D.	0.308944	0.228447					Time (s)	cut 1	cut 2	cut 3	cut 4	cut 5	cut 6	cut 7	cut 8	cut 9	cut 10	cut 11	cut 12	cut 13	cut 14	cut 15	Mean	S.D.		Time (s)	cut 1	cut 2	cut 3	cut 4	cut 5	cut 6	cut 7	cut 8	cut 9	cut 10	cut 11	cut 12	cut 13	cut 14	cut 15	Mean	S.D.
Mean	0.447812	0.230942					0	0	0	0	0	0	0	0	0	0	0	0	0	0	0	0	0	0		0	0	0	0	0	0	0	0	0	0	0	0	0	0	0	0	0	0
	tjGal4	tj>LanB1RNAi					0.5	0.277685	0.18658	0.184488	0.0990613	0.152062	0.246205	0.172382	0.0668277	0.599698	0.230783	0.444884	0.390578	0	0.183462	0.123894	0.223906	0.154472		0.5	0.0449267	0.115202	0.28319	0.39661	0.192141	0.0385798	0.114755	0.188639	0	0.151626	0.0583542	0	0.125792	0.022245	0	0.115471	0.114223
	0.555369	0.0898534					1	0.491599	0.237428	0.258614	0.188468	0.551566	0.493277	0.215502	0.0668277	0.599698	0.230783	0.444884	0.681961	0.417199	0.183462	0.123894	0.345678	0.190011		1	0.0449267	0.29766	0.28319	0.408797	0.414831	0.0732471	0.159316	0.217827	0.088465	0.151626	0.0583542	0.05267	0.180049	0.114968	0	0.169728	0.130583
	0.37316	0.230404					1.5	0.506439	0.264506	0.263212	0.320435	0.729364	0.518054	0.470836	0.0668277	0.674296	0.230783	0.444884	0.444884	0.417199	0.183462	0.258232	0.386228	0.182347		1.5	0.0449267	0.354837	0.332343	0.485696	0.495898	0.178823	0.175204	0.279101	0.147986	0.265212	0.104651	0.1775	0.180049	0.136015	0.0193151	0.22517	0.142985
	0.368975	0.566379					2	0.865554	0.308795	0.277997	0.325984	0.949232	0.692396	0.834883	0.0668277	0.698512	0.230783	0.444884	0.444884	0.417199	0.183462	0.222068	0.464231	0.276642		2	0.0888559	0.354837	0.426941	0.463316	0.495898	0.312255	0.395692	0.373614	0.147986	0.391505	0.169324	0.1775	0.266425	0.0874771	0.0992795	0.283394	0.143797
	0.198123	0.79322					2.5	0.927736	0.371742	0.449779	0.452435	1.03817	0.70548	0.812694	0.191469	0.698512	0.230783	0.665429	0.665429	0.417199	0.183462	0.295304	0.540375	0.269937		2.5	0.0888559	0.354837	0.664785	0.447636	0.577176	0.312255	0.440669	0.533942	0.147986	0.84783	0.169324	0.242908	0.266425	0.181515	0.0992795	0.358362	0.223906
	0.304123	0.384282					3	0.961328	0.371742	0.440256	0.452435	1.03817	0.683309	0.877343	0.324306	0.748123	0.330499	0.665429	0.665429	0.417199	0.227487	0.423606	0.57511	0.250563		3	0.176717	0.479623	0.670961	0.569424	0.694744	0.436203	0.562824	0.594628	0.326403	0.921334	0.169324	0.242908	0.30915	0.253451	0.0992795	0.433798	0.234371
	0.49241	0.0771596					3.5	0.993913	0.371742	0.440256	0.711362	1.08399	0.683309	1.02705	0.394798	0.748123	0.29003	0.665429	0.665429	0.417199	0.357717	0.67194	0.634819	0.255866		3.5	0.176717	0.479623	0.670961	0.569424	0.694744	0.579703	0.715599	0.723991	0.326403	0.963155	0.187791	0.242908	0.482135	0.277382	0.0992795	0.479321	0.252441
	0.344765	0.22951					4	1.1426	0.371742	0.440256	0.711362	1.08852	0.711527	1.15566	0.660365	0.808936	0.29003	0.764699	0.764699	0.417199	0.444954	0.637177	0.693982	0.276233		4	0.176717	0.628224	0.63512	0.637209	0.694744	0.579703	0.761212	0.79199	0.385612	1.21137	0.215958	0.480527	0.482135	0.350302	0.257676	0.552567	0.266727
	0.133655	0.377279					4.5	1.18078	0.371742	0.572563	0.711362	1.17738	0.829719	1.2205	0.660365	0.784462	0.29003	0.764699	0.764699	0.54812	0.444954	0.637177	0.73057	0.284618		4.5	0.176717	0.868566	0.63512	0.63806	0.694744	0.667607	0.798932	0.964816	0.444686	1.30993	0.243345	0.480527	0.568711	0.396089	0.296943	0.61232	0.297839
	1.1994	0					5	1.16794	0.398632	0.572563	0.711362	1.25854	0.989747	1.2205	0.727261	0.784462	0.29003	0.764699	0.764699	0.810151	0.444954	0.637177	0.769515	0.291054		5	0.176717	0.983397	0.873897	0.737448	0.694744	0.667607	0.837563	1.00516	0.534087	1.39207	0.243345	0.480527	0.665721	0.537448	0.356953	0.679112	0.316322
	0.461566	0.303253					5.5	1.35957	0.398632	0.572563	0.799806	1.16958	1.07968	1.2205	0.79316	0.834164	0.270387	0.771238	0.771238	0.810151	0.742229	0.761478	0.823626	0.292464		5.5	0.221647	0.983397	0.873897	0.685168	0.694744	0.812106	0.837563	1.04605	0.534087	1.70621	0.261773	0.480527	0.665721	0.56149	0.356953	0.714755	0.368959
	0.889768	0.116708					6	1.58911	0.398632	0.572563	0.976729	1.21356	1.20501	1.36586	0.79316	0.859777	0.289592	0.771238	0.771238	0.810151	0.801485	0.761478	0.878639	0.348121		6	0.221647	0.983397	1.02782	0.685168	0.694744	0.812106	0.875387	1.04605	0.534087	1.92829	0.261773	0.480527	0.665721	0.634728	0.396223	0.749844	0.415486
	0.781156	0					6.5	1.84105	0.29253	0.572563	0.976729	1.21456	1.23966	1.53813	0.856714	0.859777	0.289592	0.771238	0.771238	0.810151	0.757594	0.803336	0.906324	0.417097		6.5	0.221647	1.13158	1.13167	0.708798	0.694744	0.812106	0.875387	1.14938	0.594057	1.96984	0.261773	0.480527	0.665721	0.706384	0.45579	0.790627	0.434936
	0	0.251584					7	1.91397	0.29253	0.572563	1.02047	1.30501	1.4557	1.53813	0.856714	0.859777	0.310269	0.771238	0.771238	1.18387	0.80176	0.803336	0.963772	0.448962		7	0.221647	1.13158	1.13167	0.783068	0.71702	0.884991	0.952048	1.35296	0.594057	2.43875	0.261773	0.619382	0.665721	0.822667	0.45579	0.868875	0.535444
	0.366924	0.0444899					7.5	1.94658	0.301233	0.572563	1.02047	1.30226	1.51303	1.53813	1.05389	0.859777	0.271288	1.13837	1.13837	1.18387	0.80176	0.803336	1.02966	0.455289		7.5	0.26558	1.13158	1.27836	0.547411	0.838957	0.947633	0.952048	1.35296	0.594057	2.49679	0.261773	0.619382	0.709486	0.870034	0.45579	0.888122	0.554158
	0.247788	0					8	1.96124	0.301233	0.616338	1.02047	1.43522	1.61485	1.57067	1.05389	0.885379	0.271288	1.13837	1.13837	1.18387	0.828876	0.803336	1.05489	0.470176		8	0.26558	1.13158	1.43634	0.547411	0.838957	0.947633	0.952048	1.53765	0.714041	2.53769	0.261773	0.919776	0.720048	0.991116	0.515853	0.9545	0.570177
							8.5	2.04769	0.301233	0.607753	1.07524	1.52538	1.67204	1.61335	1.12345	0.947476	0.271288	1.36018	1.36018	1.18387	0.828876	0.803336	1.11476	0.504411		8.5	0.310512	1.13158	1.43634	0.744729	0.838957	0.947633	0.990022	1.63622	0.714041	2.62051	0.261773	0.970151	0.720048	0.991116	0.615582	0.995281	0.577025
							9	2.0794	0.301233	0.607753	1.07524	1.52538	1.85525	1.61335	1.32326	0.947476	0.211648	1.42494	1.42494	1.18387	0.828876	0.865902	1.15123	0.536156		9	0.398381	1.13158	1.43634	0.744729	0.880309	0.947633	1.13469	1.63622	0.714041	2.62051	0.261773	0.970151	0.720048	1.10945	0.6565	1.02416	0.568714
							9.5	2.0794	0.40107	0.607753	1.07524	1.52538	2.12313	1.61335	1.32326	1.19403	0.311358	1.42494	1.42494	1.18387	0.828876	0.865902	1.19883	0.538687		9.5	0.486025	1.13158	1.43634	0.744729	0.880309	0.947633	1.18322	1.63622	0.714041	2.62051	0.261773	0.970151	0.720048	1.15681	0.6565	1.03639	0.563614
							10	2.0794	0.381124	0.382671	1.20321	1.52538	2.22216	1.61335	1.3902	1.19403	0.330499	1.42494	1.42494	1.20462	0.853471	0.865902	1.20639	0.57059		10	0.486025	1.13158	1.43634	0.991948	0.880309	0.998374	1.24324	1.63622	0.714041	2.9016	0.261773	0.970151	0.720048	1.20342	0.6565	1.0821	0.617053
Fig. 5 G						Fig. 5 H
	Initial velocity (µm/s). FE basal side								vertex displacement (mirror region)
															mirrGal4																						mirr>EHBP1mCh
S.D.	0.485115	0.563923					Time (s)	cut 1	cut 2	cut 3	cut 4	cut 5	cut 6	cut 7	cut 8	cut 9	cut 10	cut 11	cut 12	cut 13	cut 14	cut 15	cut 16	Mean	S.D.			Time (s)	cut 1	cut 2	cut 3	cut 4	cut 5	cut 6	cut 7	cut 8	cut 9	cut 10	cut 11	cut 12	cut 13	cut 14	cut 15	cut 16	cut 17	Mean	S.D.
Mean	0.409708	0.766831					0	0	0	0	0	0	0	0	0	0	0	0	0	0	0	0	0	0	0			0	0	0	0	0	0	0		0	0	0	0	0	0	0	0	0	0	0	0
	mirrGal4	mirr>EHBP1mch					0.5	0.0356572	0.0307632	0.46344	0.362812	0.0218396	0.00455492	0.080541	0.400883	0.70884	0.19632	0.0327333	0.620256	0.0991336	0.0150377	0	0.0645232	0.196083	0.236945			0.5	0.43615	0.0875979	0.11972	0.678964	0.26332	0.418821	0.101421	1.10634	0.267891	0.731629	0.624421	0.170406	0.0952459	0.121822	0.439474	0.499878	0.354964	0.383416	0.281962
	0.0713143	0.8723					1	0.0356572	0.0307632	0.430726	0.362812	0.12112	0.00455492	0.080541	0.400883	0.70884	0.19632	0.0327333	0.620256	0.0991336	0.0150377	0.0443831	0.128146	0.206994	0.226707			1	0.404277	0.133865	0.11972	0.678964	0.319961	0.418821	0.235722	1.10634	0.267891	0.731629	0.55507	0.170406	0.277076	0.121822	0.439474	0.73413	0.354964	0.41589	0.270129
	0.0615264	0.175196					1.5	0.0356572	0.0307632	0.298896	0.464283	0.142964	0.00455492	0.218864	0.400883	0.70884	0.285276	0.0987233	0.620256	0.0991336	0.0627764	0.0373169	0.128146	0.227333	0.218964			1.5	0.404277	0.174815	0.11972	0.986303	0.502705	0.418821	0.257752	1.69079	0.46084	0.731629	0.589305	0.170406	0.277076	0.121822	0.439474	1.1713	0.354964	0.521882	0.419149
	0.926881	0.23944					2	0.0356572	0.0307632	0.175158	0.395484	0.142964	0.00455492	0.440227	0.400883	0.64217	0.285276	0.0987233	0.620256	0.0217361	0.0627764	0.0807767	0.128146	0.222847	0.213743			2	0.404277	0.200895	0.11972	1.04836	0.566281	0.418821	0.164782	2.1084	0.628409	0.731629	0.533675	0.170406	0.277076	0.121822	0.445674	1.27239	0.37741	0.564119	0.510609
	0.725625	1.35793					2.5	0.0356572	0.0307632	0.241502	0.310523	0.142964	0.00455492	0.497372	0.400883	0.635755	0.285276	0.165713	0.488706	0.0217361	0.0627764	0.0807767	0.128146	0.220819	0.197409			2.5	0.404277	0.200895	0.11972	1.14516	0.650128	0.418821	0.164782	2.37161	0.897601	0.731629	0.603724	0.170406	0.414626	0.121822	0.539313	1.47247	0.517035	0.643765	0.57995
	0.0436793	0.526641					3	0.0356572	0.0520054	0.241502	0.48849	0.142964	0.0251653	0.543352	0.357538	0.563092	0.285276	0.165713	0.488706	0.0387213	0.0627764	0.0807767	0.128146	0.231243	0.197083			3	0.502179	0.341194	0.358082	1.14516	0.685171	0.418821	0.205674	2.45591	1.13667	0.731629	0.63082	0.170406	0.796515	0.121822	0.583816	1.67233	0.517035	0.733719	0.595998
	0.00910985	0.837642					3.5	0.0356572	0.231956	0.282044	0.465132	0.164808	0.0510816	0.571168	0.334884	0.563092	0.285276	0.33318	0.488706	0.116456	0.0627764	0.124245	0.128146	0.264913	0.18146			3.5	0.502179	0.461273	0.439506	1.14516	0.685171	0.418821	0.267316	2.18621	1.23538	0.731629	0.63082	0.170406	0.829229	0.121822	0.854388	1.73928	0.559964	0.763444	0.548661
	0.161082	0.202842					4	0.0356572	0.231956	0.282044	0.465132	0.164808	0.112437	0.672039	0.280226	0.563092	0.285276	0.400155	0.356023	0.470651	0.0627764	0.168709	0.128146	0.292446	0.184068			4	0.601337	0.461273	0.439506	1.14516	0.685171	0.486728	0.267316	2.18621	1.25102	0.731629	0.749359	0.170406	0.829229	0.121822	0.954997	1.73928	0.787409	0.800462	0.541653
	0.801767	2.21269					4.5	0.0356572	0.231956	0.367109	0.465132	0.164808	0.268752	0.672039	0.298376	0.563092	0.285276	0.432328	0.356023	0.609106	0.0627764	0.168709	0.128146	0.31933	0.190901			4.5	0.601337	0.586779	0.439506	1.14516	0.833723	0.486728	0.380773	2.18621	1.29226	0.731629	0.749359	0.170406	0.829229	0.121822	1.14509	2.31421	0.808882	0.871947	0.610397
	1.41768	0.535782					5	0.0356572	0.331096	0.367109	0.465132	0.187647	0.282861	0.672039	0.321081	0.618654	0.285276	0.465671	0.356023	0.687662	0.0627764	0.168709	0.128146	0.339721	0.202454			5	0.701312	0.686919	0.478336	1.20797	0.924068	0.486728	0.354364	2.32096	1.29226	0.731629	0.749359	0.170406	1.02478	0.121822	1.18946	2.44049	0.694015	0.916169	0.647059
	0.392639	1.46326					5.5	0.0356572	0.331096	0.367109	0.465132	0.187647	0.475196	0.729551	0.397153	0.618654	0.346974	0.531663	0.356023	0.768385	0.0963847	0.168709	0.128146	0.375217	0.218713			5.5	0.701312	0.827056	0.538738	1.29945	0.924068	0.486728	0.354364	2.32096	1.5213	0.731629	1.06845	0.170406	1.02478	0.121822	1.38767	2.70629	0.75826	0.996663	0.697361
	0.0654666	1.24884					6	0.0356572	0.331096	0.367109	0.52629	0.286952	0.453575	0.78427	0.397153	0.618654	0.346974	0.598654	0.356023	0.907272	0.15915	0.168709	0.128146	0.404105	0.238373			6	0.733611	0.992846	0.61923	1.29945	0.924068	0.486728	0.602933	2.32096	1.5213	0.731629	1.06845	0.170406	1.04966	0.121822	1.57692	2.70629	0.75826	1.04027	0.687521
	1.24051	0.340811					6.5	0.0356572	0.331096	0.367109	0.639306	0.398365	0.525063	0.746458	0.435138	0.618654	0.346974	0.732259	0.356023	0.928571	0.15915	0.168709	0.128146	0.432292	0.250841			6.5	0.8006	1.09244	0.61923	1.36686	0.924068	0.486728	0.602933	2.32096	1.5213	0.731629	1.16613	0.170406	1.04966	0.235486	1.57692	2.70629	0.780657	1.06778	0.678256
	0.198267	0.190492					7	0.0307465	0.331096	0.429153	0.662435	0.398365	0.525063	0.7084	0.351877	0.685495	0.346974	0.799245	0.356023	0.928571	0.15915	0.212193	0.128146	0.440808	0.256835			7	0.833595	1.34698	0.861474	1.36686	0.924068	0.627086	0.602933	2.32096	1.5213	0.731629	1.16613	0.170406	1.14878	0.235486	1.57692	2.70629	0.823512	1.11555	0.664451
	0.0300753	0.243644					7.5	0.0307465	0.510005	0.429153	0.662435	0.436294	0.546721	0.727103	0.351877	0.685495	0.346974	0.898618	0.356023	1.00698	0.192828	0.212193	0.128146	0.470099	0.274116			7.5	0.833052	1.42048	0.861474	1.36686	1.00822	0.627086	0.772797	2.32096	1.60445	0.731629	1.16613	0.170406	1.14878	0.235486	1.74503	2.70629	0.98565	1.1591	0.665691
	0	0.878948					8	0.0875744	0.510005	0.429153	0.776555	0.436294	0.637217	0.727103	0.351877	0.685495	0.346974	0.898618	0.358395	1.04581	0.192828	0.212193	0.128146	0.489015	0.282408			8	0.866048	1.51278	0.861474	1.36686	1.00822	0.627086	0.772797	2.32096	1.60445	0.731629	1.16613	0.170406	1.22629	0.296408	1.83266	2.70629	0.98565	1.17977	0.667333
	0.129046	0.999757					8.5	0.0722179	0.510005	0.548064	0.800074	0.436294	0.724841	0.727103	0.386298	0.685495	0.346974	0.898618	0.358395	1.16349	0.192828	0.212193	0.128146	0.51194	0.303836			8.5	1.09931	1.51278	0.861474	1.49235	1.00822	0.627086	0.77497	2.32096	1.58891	0.731629	1.16613	0.640083	1.22629	0.296408	1.97149	2.70629	0.98565	1.23588	0.637419
		0.709929					9	0.0722179	0.60399	0.548064	0.890346	0.544243	0.742694	0.727103	0.386298	0.685495	0.551239	0.96561	0.392302	1.18441	0.192828	0.212193	0.128146	0.551699	0.314154			9	1.09931	1.51278	0.861474	1.58858	1.00822	0.627086	0.77497	2.32096	1.58891	0.731629	1.16613	0.640083	1.22629	0.296408	1.97149	2.70629	0.98565	1.24154	0.64026
							9.5	0.0722179	0.60399	0.572843	0.890346	0.544243	0.787024	0.727103	0.386298	0.685495	0.551239	0.96561	0.360919	1.22423	0.192828	0.212193	0.128146	0.556545	0.322729			9.5	1.13231	1.51278	0.899953	1.58858	1.00822	0.627086	0.77497	2.32096	1.58891	0.731629	1.16613	0.640083	1.22629	0.334946	2.15447	2.70629	0.952008	1.2568	0.650312
							10	0.0722179	0.60399	0.572843	0.936448	0.544243	0.809684	0.727103	0.299053	0.685495	0.551239	0.96561	0.360919	1.22423	0.284568	0.212193	0.128146	0.561124	0.325048			10	1.13231	1.51278	0.899953	1.58858	1.00822	0.627086	0.956934	2.32096	1.58891	0.731629	1.16613	0.640083	1.22629	0.334946	2.2501	2.70629	0.952008	1.27313	0.651947
Fig. 5 J						Fig. 5 K
	Initial velocity (µm/s). FE apical side								vertex displacement
															tjGal4																	tj>LanB1RNAi
S.D.	0.452009	0.288132					Time (s)	cut 1	cut 2	cut 3	cut 4	cut 5	cut 6	cut 7	cut 8	cut 9	cut 10	cut 11	cut 12	cut 13	cut 14	Mean	S.D.			Time (s)	cut 1	cut 2	cut 3	cut 4	cut 5	cut 6	cut 7	cut 8	cut 9	cut 10	cut 11	cut 12	cut 13	cut 14	cut 15	Mean	S.D.
Mean	0.880031	0.405826					0	0	0	0	0	0	0	0	0	0	0	0	0	0	0	0	0			0	0	0	0	0	0	0	0	0	0	0	0	0	0	0	0	0	0
	tjGal4	tj>LanB1RNAi					0.5	1.02658	0.381437	0.289508	0.869068	0.257688	0.357761	0.28017	0.323251	0.500728	0.352909	0.392365	0.338567	0.358227	0.431953	0.440015	0.226005			0.5	0.232479	0.389855	0.268779	0.1318	0.445845	0.123302	0.125319	0.196614	0.221633	0.0294303	0.0938804	0.0916132	0.441184	0.325276	0	0.142406	0.142406
	2.05317	0.464957					1	1.25707	0.381437	0.333128	0.869068	0.257688	0.357761	0.333735	0.704214	0.603818	0.352909	0.479774	0.338567	0.358227	0.66073	0.520581	0.277136			1	0.392476	0.510037	0.427395	0.1318	0.445845	0.123302	0.208009	0.196614	0.623967	0.412213	0.352485	0.192921	0.81215	0.549694	0	0.217739	0.217739
	0.762875	0.77971					1.5	1.44962	0.770233	0.427176	1.27107	0.337958	0.454394	0.412283	0.704214	1.11737	0.352909	0.479774	0.338567	0.5786	0.842746	0.681208	0.366436			1.5	0.392476	0.510037	0.542538	0.197144	0.654752	0.141742	0.265017	0.529345	0.837886	0.374154	0.395162	0.48318	1.07455	0.734444	0.252964	0.253556	0.253556
	0.579016	0.537557					2	1.58985	0.893634	0.470779	1.40803	0.219429	0.454394	0.535893	0.704214	1.11737	0.352909	0.479774	0.338567	0.5786	0.842746	0.713299	0.412108			2	0.568178	0.510037	0.702068	0.197144	0.654752	0.234001	0.366424	0.595294	1.21179	0.722453	0.437856	0.48318	1.52601	0.734444	0.252964	0.358171	0.358171
	1.73814	0.2636					2.5	1.58985	1.01137	0.653222	1.47488	0.219429	0.421527	0.663741	0.704214	1.17918	0.352909	0.575482	0.338567	0.5786	0.958395	0.765811	0.422295			2.5	0.568178	0.510037	0.702068	0.197144	0.889997	0.234001	0.451951	0.595294	1.33942	1.51335	0.437856	0.48318	1.52601	0.734444	0.366668	0.431992	0.431992
	0.515376	0.891689					3	1.66368	1.15422	0.653222	1.54073	0.219429	0.486307	0.663741	0.789314	1.17918	0.352909	0.575482	0.338567	0.5786	0.958395	0.796699	0.445209			3	0.568178	0.591723	0.702068	0.290479	1.03749	0.234001	0.567367	0.729195	1.33942	1.91762	0.437856	0.48318	1.95789	0.734444	0.595595	0.531725	0.531725
	0.715521	0.246604					3.5	1.85021	1.3145	0.653222	1.6964	0.435859	0.486307	0.663741	0.929363	1.31227	0.529485	0.61868	0.338567	0.5786	0.958395	0.883257	0.481782			3.5	0.568178	0.591723	0.702068	0.290479	1.03749	0.29872	0.580999	0.798947	1.58635	1.99897	0.448595	0.816419	1.95789	0.734444	0.892374	0.543916	0.543916
	0.56034	0.246604					4	2.07802	1.52001	0.653222	1.93989	0.435859	0.486307	0.692313	0.929363	1.44501	0.529485	0.61868	0.338567	0.5786	1.07365	0.951356	0.573128			4	0.568178	0.591723	0.818533	0.290479	1.03749	0.492122	0.685283	0.931802	1.64928	2.19289	0.448595	0.816419	2.56541	0.734444	0.892374	0.65258	0.65258
	0.646501	0.250638					4.5	2.3825	1.69271	0.653222	2.20241	0.435859	0.647975	0.692313	0.929363	1.66638	0.529485	0.749312	0.338567	0.5786	1.30636	1.0575	0.673108			4.5	0.568178	0.748817	0.818533	0.290479	1.24805	0.492122	0.723477	0.931802	1.86895	2.38856	0.534871	0.816419	2.56541	0.734444	0.892374	0.687983	0.687983
	1.00146	0.443266					5	2.48273	1.69271	0.653222	2.53741	0.455733	0.647975	0.692313	1.15487	1.66638	0.441581	0.975809	0.338567	0.5786	1.35993	1.11985	0.733854			5	0.568178	0.989543	0.988094	0.290479	1.24805	0.492122	0.761419	0.931802	1.86895	2.51798	0.534871	0.816419	2.72855	0.734444	1.00768	0.721768	0.721768
	0.705819	0.0588607					5.5	2.55609	1.69271	0.653222	2.60429	0.455733	0.647975	0.692313	1.15487	1.79861	0.530566	1.06326	0.338567	0.738868	1.4234	1.16789	0.748668			5.5	0.568178	1.08788	0.988094	0.290479	1.43345	0.492122	0.858275	0.998731	1.96221	3.10238	0.643188	0.816419	2.72855	0.734444	1.00768	0.812344	0.812344
	0.78473	0.187761					6	2.55609	1.75427	0.653222	2.89822	0.535581	0.647975	0.896115	1.15487	1.79861	0.530566	1.06326	0.338567	0.838064	1.4234	1.22063	0.780132			6	0.568178	1.12666	0.988094	0.290479	1.43345	0.492122	0.91805	0.998731	1.99267	3.42359	0.643188	0.816419	2.72855	0.734444	1.00768	0.868932	0.868932
	0.677134	0.183226					6.5	2.64913	1.79694	0.653222	3.05577	0.535581	0.647975	0.896115	1.15487	1.79861	0.530566	1.1589	0.338567	0.997469	1.4234	1.25979	0.814806			6.5	0.568178	1.28681	0.988094	0.290479	1.50699	0.492122	0.935361	1.06801	2.11694	3.31205	0.654691	0.816419	2.99858	0.99076	1.00768	0.884476	0.884476
	0.716455	0.882368					7	2.74238	1.79694	0.785004	3.25433	0.535581	0.647975	0.896115	1.15487	1.79861	0.530566	1.15075	0.338567	0.997469	1.4234	1.28947	0.854768			7	0.656186	1.36445	0.988094	0.402998	1.50699	0.492122	0.946754	1.06801	2.11694	3.47615	0.740701	0.816419	2.99858	0.99076	1.00768	0.894836	0.894836
	0.863906	0.650552					7.5	3.05182	1.81683	0.785004	3.38805	0.535581	0.647975	0.896115	1.15487	1.79861	0.530566	1.15075	0.338567	1.08392	1.4234	1.32872	0.919551			7.5	0.656186	1.36445	0.988094	0.402998	1.54345	0.492122	0.961882	1.13491	2.17968	3.61607	0.84752	0.961756	2.99858	1.21438	1.00768	0.908639	0.908639
		0					8	3.19224	1.84767	0.785004	3.7398	0.773623	0.647975	0.896115	1.15487	1.79861	0.530566	1.15075	0.338567	1.08392	1.4234	1.38308	0.989845			8	0.691683	1.36376	0.988094	0.402998	1.54345	0.492122	0.970485	1.13491	2.17968	3.59666	0.84752	0.961756	3.10226	1.21438	1.00768	0.916749	0.916749
							8.5	3.37626	2.00399	0.785004	3.95343	0.773623	0.647975	0.999169	1.15487	1.79861	0.663544	1.15075	0.338567	1.22178	1.4234	1.44936	1.04644			8.5	0.691683	1.36376	1.1728	0.422259	1.54345	0.673641	0.937424	1.13491	2.17968	3.57785	0.859434	0.961756	3.10226	1.21438	1.00768	0.896925	0.896925
							9	3.4694	2.00399	0.785004	4.15522	0.892759	0.647975	0.999169	1.15487	1.79861	0.663544	1.15075	0.338567	1.22178	1.4234	1.47893	1.09177			9	0.816062	1.36376	1.1728	0.422259	1.54345	0.673641	0.939003	1.13491	2.17968	3.62343	0.859434	0.961756	3.10226	1.21438	1.00768	0.898519	0.898519
							9.5	3.49639	2.12077	0.967316	4.28885	0.892759	0.647975	0.999169	1.15487	2.04821	0.663544	1.15075	0.405093	1.25058	1.6586	1.5532	1.11857			9.5	0.816062	1.36376	1.1728	0.422259	1.54345	0.673641	0.956882	1.13491	2.27377	3.62343	0.859434	0.961756	3.18566	1.21438	1.00768	0.91535	0.91535
							10	3.70904	2.12077	0.967316	4.28885	0.892759	0.647975	0.999169	1.15487	2.04821	0.663544	1.15075	0.405093	1.25058	1.6586	1.56839	1.14805			10	0.816062	1.36376	1.22225	0.422259	1.54345	0.673641	1.06817	1.13491	2.68172	3.62343	0.859434	1.10722	3.74854	1.21438	1.00768	1.02048	1.02048
Fig. 5 M						Fig. 5 N
	Initial velocity (µm/s). FE apical side								vertex displacement (mirror region)
															mirrGal4																		mirr>EHBP1mCh
S.D.	0.286231	0.551165					Time (s)	cut 1	cut 2	cut 3	cut 4	cut 5	cut 6	cut 7	cut 8	cut 9	cut 10	cut 11	cut 12	cut 13	Mean	S.D.		Time (s)	cut 1	cut 2	cut 3	cut 4	cut 5	cut 6	cut 7	cut 8	cut 9	cut 10	cut 11	cut 12	cut 13	cut 14	cut 15	Mean	S.D.
Mean	0.358424	1.00284					0	0	0	0	0	0	0	0	0	0	0	0	0	0	0	0		0	0	0	0	0	0	0	0	0	0	0	0	0	0	0	0	0	0
	mirrGal4	mirr>EHBP1mch					0.5	0.387177	0.339542	0.0142583	0.33624	0.0468702	0.0890728	0.0433265	0.25731	0.316315	0.0339571	0.0199852	0.169465	0.276239	0.179212	0.143116		0.5	0.491504	0.722445	0.146515	0.39261	0.355109	0.352322	0.29728	0.715764	0.843648	0.829265	0.260797	0.698486	0.997018	0.270738	0.147768	0.501418	0.275582
	0.774353	0.983008					1	0.553277	0.339542	0.0142583	0.46618	0.116195	0.278192	0.0356337	0.336649	0.409068	0.17095	0.210864	0.488047	0.276239	0.284238	0.1707		1	0.491504	0.722445	0.181636	0.57841	0.355109	0.352322	0.29728	1.33593	1.50604	1.00756	0.260797	0.898153	1.20064	0.349632	0.147768	0.645682	0.442755
	0.679084	1.44489					1.5	0.609327	0.339542	0.115229	0.52036	0.159357	0.660637	0.0356337	0.350346	0.687602	0.370502	0.272019	0.890822	0.476019	0.422107	0.249068		1.5	0.491504	0.756437	0.252153	0.57841	0.355109	0.490207	0.429105	1.60125	1.83033	1.00756	0.30566	1.13494	1.42232	0.349632	0.147768	0.743492	0.531077
	0.0285165	0.29303					2	0.609327	0.339542	0.245442	0.575581	0.159357	0.930121	0.0356337	0.719134	0.751154	0.370502	0.272019	0.890822	0.541949	0.495429	0.28269		2	0.540635	0.78943	0.498057	0.57841	0.384699	0.490207	0.586644	1.90969	1.97816	1.29805	0.30566	1.33237	1.6456	0.349632	0.147768	0.855667	0.610253
	0.67248	0.785219					2.5	0.609327	0.339542	0.245442	0.723227	0.159357	0.980655	0.123382	0.778756	0.751154	0.370502	0.335605	0.890822	0.674812	0.537122	0.287403		2.5	0.540635	0.822423	0.568571	0.57841	0.384699	0.490207	0.586644	2.08636	2.25345	1.29805	0.30566	1.42921	2.07794	0.349632	0.147768	0.927977	0.714926
	0.0937404	0.710218					3	0.609327	0.339542	0.245442	0.723227	0.335298	1.06882	0.123382	0.823796	0.751154	0.370502	0.335605	1.08327	0.674812	0.575706	0.30995		3	0.590065	0.822423	0.568571	0.57841	0.384699	0.534746	0.741311	2.48332	2.53007	1.29805	0.30566	1.45863	2.07794	0.349632	0.147768	0.991419	0.795441
	0.178146	0.704645					3.5	0.738168	0.339542	0.245442	0.77877	0.422127	1.15714	0.123382	1.01894	0.783916	0.370502	0.335605	1.21149	0.674812	0.630756	0.355074		3.5	0.494009	0.822423	0.568571	0.632874	0.442239	0.534746	0.741311	2.66109	2.67544	1.35486	0.30566	1.693	2.07794	0.349632	0.222481	1.03842	0.846204
	0.0866531	0.59456					4	0.88685	0.339542	0.245442	0.816312	0.466049	1.16318	0.123382	1.10054	0.783916	0.370502	0.335605	1.29392	0.674812	0.661543	0.379663		4	0.494009	0.822423	0.568571	0.632874	0.442239	0.534746	0.82858	2.66109	2.7769	1.35486	0.30566	1.693	2.13234	0.349632	0.222481	1.05463	0.863351
	0.51462	1.43153					4.5	0.88685	0.339542	0.245442	0.816312	0.509009	1.24533	0.123382	1.21437	0.854991	0.370502	0.950887	1.66897	0.80768	0.77179	0.446744		4.5	0.494009	0.822423	0.758088	0.632874	0.442239	0.534746	0.82858	2.66109	2.96566	1.35486	0.30566	1.693	2.13234	0.349632	0.222481	1.07985	0.884922
	0.63263	1.6873					5	0.88685	0.339542	0.245442	0.816312	0.509009	1.34574	0.123382	1.34888	1.00045	0.370502	0.950887	1.66897	0.80768	0.80105	0.471834		5	0.678803	0.822423	0.758088	0.632874	0.442239	0.534746	0.82858	2.66109	3.19302	1.35486	0.30566	1.6948	2.1709	0.349632	0.222481	1.11001	0.916564
	0.0679142	1.65853					5.5	0.88685	0.339542	0.245442	0.816312	0.509009	1.40234	0.167759	1.19566	1.00045	0.370502	0.950887	1.75205	0.80768	0.803422	0.473009		5.5	0.678803	0.822423	0.758088	0.632874	0.442239	0.534746	0.82858	2.83887	3.42673	1.35486	0.30566	1.6948	3.03803	0.531569	0.222481	1.20738	1.05487
	0.0399704	0.521594					6	0.88685	0.744939	0.245442	0.816312	0.769965	1.40234	0.248479	1.21437	1.00045	0.370502	0.950887	1.75205	0.80768	0.862329	0.434103		6	0.678803	0.822423	0.758088	0.632874	0.442239	0.578302	0.82858	2.83887	3.42673	1.35486	0.30566	1.7617	3.03803	0.531569	0.222481	1.21475	1.05529
	0.33893	1.39697					6.5	0.961199	0.744939	0.245442	0.909443	0.769965	1.40234	0.248479	1.30971	1.0324	0.370502	0.950887	2.15356	0.814725	0.91643	0.51588		6.5	0.678803	0.822423	0.758088	0.632874	0.442239	0.666419	0.916856	2.83887	3.42673	1.55187	0.30566	1.7617	3.35655	0.531569	0.222481	1.26088	1.09385
	0.552478	1.99404					7	0.961199	0.744939	0.311078	0.909443	0.769965	1.40234	0.284985	1.70499	1.0324	0.370502	0.950887	2.15356	0.814725	0.954694	0.540871		7	0.678803	0.822423	0.758088	0.769395	0.442239	0.666419	0.916856	3.19346	3.57433	1.55187	0.30566	1.7617	3.9157	0.531569	0.222481	1.34073	1.22663
		0.541476					7.5	0.99929	0.744939	0.311078	0.909443	0.769965	1.40234	0.284985	1.70499	1.1293	0.370502	0.950887	2.15356	0.814725	0.965077	0.542793		7.5	0.678803	0.822423	0.758088	0.769395	0.442239	0.666419	1.0488	3.19346	3.66138	1.55187	0.30566	1.7617	3.9157	0.531569	0.222481	1.35533	1.2353
		0.295535					8	0.99929	0.744939	0.311078	0.909443	1.00475	1.59794	0.284985	1.70499	1.1293	0.370502	0.950887	2.34561	0.814725	1.01296	0.589624		8	0.678803	0.822423	0.758088	0.877451	0.442239	0.666419	1.0488	3.19346	3.84406	1.63536	0.30566	1.7617	4.02289	0.531569	0.222481	1.38743	1.27361
							8.5	0.99929	1.06265	0.311078	0.909443	1.00475	1.59794	0.284985	1.70499	1.1293	0.370502	0.950887	2.34561	1.00749	1.05222	0.58046		8.5	0.678803	0.854139	0.758088	0.877451	0.442239	0.666419	1.0488	3.37127	3.93864	1.76266	0.30566	2.02918	4.39528	0.531569	0.222481	1.45885	1.36795
							9	0.99929	1.08449	0.311078	0.946995	1.00475	1.77359	0.284985	1.73602	1.1293	0.370502	0.950887	2.47449	1.00749	1.0826	0.621616		9	0.678803	0.854139	0.758088	0.877451	0.442239	0.666419	1.0488	3.50623	3.93864	1.76266	0.30566	2.16581	4.39528	0.531569	0.222481	1.47695	1.38621
							9.5	0.99929	1.08449	0.311078	0.946995	1.00475	2.08779	0.284985	1.77011	1.1293	0.437357	0.950887	2.47449	1.00749	1.11454	0.652655		9.5	0.678803	0.854139	0.758088	0.877451	0.442239	0.666419	1.15895	3.50623	3.93864	1.76266	0.30566	2.16581	4.5034	0.531569	0.222481	1.4915	1.4005
							10	0.99929	1.08449	0.375759	1.05648	1.00475	2.08779	0.284985	1.77011	1.24381	0.437357	0.950887	2.47449	1.00749	1.13674	0.645312		10	0.678803	0.854139	0.758088	0.877451	0.442239	0.666419	1.15895	3.50623	3.93864	1.76266	0.30566	2.16581	4.5034	0.531569	0.222481	1.4915	1.4005

## Sheet: Fig. 6
Fig. 6 C						Fig. 6 F
	Laser ablation in FCs: Initial velocity (μm/s)							Laser ablation in NCs: Initial velocity (μm/s)
S.D.	0.392033	0.154111					S.D.	0.345488	0.200319
Mean	0.452144	0.149089					Mean	0.481381	0.226639
	mirrGal4	mirr>abiRNAi						mirrGal4	mirr>abiRNAi
	0.790469	0.0796109						0.507234	0.228168
	1.13182	0.288878						0.0798126	0.0476534
	1.05558	0.0609614						0.184084	0.134224
	0.0466555	0.128037						0.274195	0.126079
	0.0304573	0.391741						0.409968	0.249624
	0.262606	0.0286852						0.186741	0.614288
	0.307914	0.0764158						1.03888	0.355146
	0.271156	0.406883						0.698929	0.158605
	0.149371	0.0172629						0.914788	0.253227
	0.32832	0.0124141						0.344663	0.0062611
	0.209084							1.16602	0.192738
	0.8423							0.418405	0.713497
								0.136942	0.117906
								0.378665	0.165713
									0.0364587
Fig. 6 I						Fig. 6 J
		Speed anterior to mirr region (μm/min)						Speed anterior to mirr region (μm/min)
	S.D.	0.174501	0.128971				S.D.	0.127328	0.269696
	Mean	0.656192	0.754007				Mean	0.475405	0.797666
		tslGFP;mirrGal4	tslGFP;mirr>AbiRNAi					tslGFP;mirrGal4	tslGFP;mirr>AbiRNAi
		0.417998	0.834787					0.574876	1.01583
		0.886894	0.687692					0.674229	0.606586
		0.703319	0.63799					0.418148	0.574285
		0.585417	0.953007					0.346591	1.22676
		0.803251	0.620327					0.367004	0.58521
		0.540274	0.790239					0.471581	0.777326

## Sheet: Sup. Fig. 1
Sup. Fig. 1C			Laminin levels (AU)
			S.D	22.165	7.3013
			Mean	78.537	26.463
				tjGal4	tj>LanB1RNAi
				76.146	26.097
				73.81	26.144
				68.003	25.035
				75.173	28.643
				58.338	32.228
				69	32.567
				59.447	31.196
				68.545	30.623
				127.321	20.001
				119.126	13.581
				123.531	15.008
				121.123	17.622
				91.993	12.431
				83.211	19.533
				78.508	19.482
				77.5	17.302
				80.815	32.621
				77.073	31.178
				70.47	32.029
				75.677	34.001
				10.009	33.025
				86.567	30.001
				78.215	32.005
				96.002	34.12
				68.991	35.103
				66.058
				61.833
				62.115
				68.732
				78.951
				79.596
				81.306

## Sheet: Sup. Fig. 2
Sup. Fig.2B
							tjGal4
Sample	Filename	Position Index	X Position	Y Position	Baseline Offset [N]	Baseline Slope [N/m]	Young's Modulus [Pa]	Contact Point [m]	Baseline [N]	Discontinuity Width [m]	Adhesion [N]	ResidualRMS [N]	Apparent Elastic Modulus [Pa]
C1.2	force-save-2023.01.16-15.07.13.787.jpk-force	0	0.00032752	-0.000904102	-1.02646e-08	1.09599e-06	1691.14	9.06825e-06	1.53031e-11	0	0	2.51083e-11	2254.85
C1.2	force-save-2023.01.16-15.07.26.147.jpk-force	1	0.00033752	-0.000904102	-1.02251e-08	-1.34812e-08	1472.64	9.27437e-06	3.63321e-12	0	0	2.02512e-11	1963.52
C1.2	force-save-2023.01.16-15.07.38.605.jpk-force	2	0.00033752	-0.000894102	-1.02985e-08	1.42513e-06	1438.8	7.13445e-06	2.9618e-11	0	0	4.30709e-11	1918.4
C3.1	force-save-2023.01.16-16.28.54.148.jpk-force	0	-0.00227855	0.00110523	-1.25033e-08	-8.73394e-06	3130.6	1.06887e-05	7.88044e-12	0	0	2.78428e-11	4174.13
C3.1	force-save-2023.01.16-16.29.06.480.jpk-force	1	-0.00226855	0.00110523	-1.24267e-08	-1.24213e-05	3065.14	1.19222e-05	1.40014e-11	0	0	2.98546e-11	4086.85
C3.2	force-save-2023.01.16-16.29.18.583.jpk-force	2	-0.00226855	0.00111523	-1.23811e-08	-1.26137e-05	3348.49	1.40511e-05	2.00389e-12	0	0	2.33343e-11	4464.65
C3.2	force-save-2023.01.16-16.29.31.001.jpk-force	3	-0.00227855	0.00111523	-1.25822e-08	-8.56112e-06	3378.67	1.2779e-05	6.56122e-12	0	0	1.92145e-11	4504.89
C3.3	force-save-2023.01.16-16.29.43.453.jpk-force	4	-0.00227855	0.00112523	-1.18144e-08	-4.88965e-05	4078.86	1.416e-05	1.15915e-12	0	0	4.16442e-11	5438.48
C3.3	force-save-2023.01.16-16.29.55.682.jpk-force	5	-0.00226855	0.00112523	-1.26288e-08	6.9658e-06	4321.59	1.54817e-05	-1.82907e-11	0	0	6.74059e-11	5762.12
C1.5	force-save-2023.01.16-15.22.30.385.jpk-force	0	0.0011684	0.00201258	-1.06917e-08	-2.10171e-06	1726.73	1.2215e-05	-2.60533e-11	0	0	3.06961e-11	2302.31
C1.5	force-save-2023.01.16-15.22.42.426.jpk-force	1	0.0011784	0.00201258	-1.07987e-08	-1.34216e-07	1487.98	1.43266e-05	4.03307e-12	0	0	1.32329e-11	1983.97
C1.5	force-save-2023.01.16-15.22.54.587.jpk-force	2	0.0011784	0.00202258	-1.08218e-08	-1.56364e-07	1531.95	1.47999e-05	9.14998e-14	0	0	1.29212e-11	2042.6
							tj>LanB1 RNAi
Sample	Filename	Position Index	X Position	Y Position	Baseline Offset [N]	Baseline Slope [N/m]	Young's Modulus [Pa]	Contact Point [m]	Baseline [N]	Discontinuity Width [m]	Adhesion [N]	ResidualRMS [N]	Apparent Elastic Modulus [Pa]
M1.1	force-save-2023.01.16-15.49.55.545.jpk-force	0	-0.00246695	0.000926842	-1.18894e-08	-5.62553e-07	1000.08	8.58389e-06	1.24929e-11	0	0	3.2707e-11	1333.44
M1.1	force-save-2023.01.16-15.50.44.369.jpk-force	4	-0.00246695	0.000953509	-1.1347e-08	-1.84824e-06	1103.1	1.2054e-05	3.38186e-12	0	0	1.91684e-11	1470.8
M1.1	force-save-2023.01.16-15.50.56.413.jpk-force	5	-0.00244695	0.000953509	-1.13343e-08	-1.49029e-06	1193.19	1.53527e-05	2.26267e-12	0	0	1.67224e-11	1590.92
M1.2	force-save-2023.01.16-15.54.24.290.jpk-force	2	-0.00149684	0.00153918	-1.23826e-08	7.84208e-06	1075.13	1.20093e-05	7.75464e-11	0	0	8.13352e-11	1433.51
M1.2	force-save-2023.01.16-15.55.01.278.jpk-force	5	-0.00149684	0.00155251	-1.20663e-08	4.56548e-06	961.278	1.14319e-05	2.39408e-11	0	0	4.44762e-11	1281.7
M2.1	force-save-2023.01.16-16.05.10.347.jpk-force	2	0.00213322	0.00186156	-1.14887e-08	-2.94673e-07	1247.27	2.50035e-06	2.65257e-12	0	0	1.90416e-11	1663.03
M2.1	force-save-2023.01.16-16.05.22.658.jpk-force	3	0.00212322	0.00186156	-1.14555e-08	-6.73889e-07	1272.2	1.41783e-06	-4.32649e-12	0	0	1.90152e-11	1696.27
M2.1	force-save-2023.01.16-16.05.34.899.jpk-force	4	0.00212322	0.00187156	-1.14544e-08	-6.28357e-07	1259.1	1.39193e-06	-1.8444e-12	0	0	2.05201e-11	1678.8
M2.2	force-save-2023.01.16-16.05.47.227.jpk-force	5	0.00213322	0.00187156	-1.14522e-08	4.12446e-08	1209.55	2.3424e-06	1.2278e-11	0	0	2.29553e-11	1612.73
M2.2	force-save-2023.01.16-16.08.53.187.jpk-force	0	0.00115203	0.00152068	-1.21205e-08	1.27667e-06	1381.68	1.29899e-05	3.51579e-12	0	0	2.17927e-11	1842.24
M2.3	force-save-2023.01.16-16.11.55.414.jpk-force	1	0.00106512	0.00180865	-1.22618e-08	2.00086e-06	1308.07	1.45117e-05	2.36586e-11	0	0	3.39886e-11	1744.09
M2.3	force-save-2023.01.16-16.12.07.679.jpk-force	2	0.00106512	0.00181865	-1.21014e-08	-1.52329e-06	1348.74	1.4543e-05	1.76636e-11	0	0	2.61151e-11	1798.32
M3.1	force-save-2023.01.16-16.12.32.550.jpk-force	4	0.00105512	0.00182865	-1.23126e-08	9.39163e-06	1308.59	1.33907e-05	9.08719e-13	0	0	3.12e-11	1744.79
M3.1	force-save-2023.01.16-16.12.44.906.jpk-force	5	0.00106512	0.00182865	-1.22546e-08	4.88397e-06	1318.43	1.27542e-05	-3.88059e-12	0	0	3.06376e-11	1757.91
M3.2	force-save-2023.01.16-15.12.34.878.jpk-force	2	-0.00155469	-0.000174004	-1.04591e-08	8.91452e-08	621.852	3.10319e-06	2.58594e-12	0	0	1.87711e-11	829.136
M3.2	force-save-2023.01.16-15.12.46.891.jpk-force	3	-0.00156469	-0.000174004	-1.04649e-08	-1.75812e-07	510.185	5.7392e-06	1.58167e-12	0	0	1.59519e-11	680.247
							tj>vkg RNAi
Sample	Filename	Position Index	X Position	Y Position	Baseline Offset [N]	Baseline Slope [N/m]	Young's Modulus [Pa]	Contact Point [m]	Baseline [N]	Discontinuity Width [m]	Adhesion [N]	ResidualRMS [N]	Apparent Elastic Modulus [Pa]
M C.1.1	force-save-2023.01.16-16.09.30.080.jpk-force	3	0.00115203	0.00153068	-1.21698e-08	1.16136e-07	1415.95	1.2201e-05	2.02846e-11	0	0	2.89511e-11	1887.93
M C.1.1	force-save-2023.01.16-16.09.42.625.jpk-force	4	0.00115203	0.00154068	-1.21438e-08	1.11613e-06	1293.82	1.07262e-05	7.67231e-12	0	0	2.60868e-11	1725.09
M C.1.1	force-save-2023.01.16-16.09.54.782.jpk-force	5	0.00116203	0.00154068	-1.22778e-08	4.08349e-06	1365.77	1.19435e-05	4.52923e-11	0	0	5.30241e-11	1821.03
M.C.2.1	force-save-2023.01.16-16.12.19.849.jpk-force	3	0.00105512	0.00181865	-1.21854e-08	4.85837e-07	1368.26	1.4496e-05	-1.54293e-12	0	0	4.09677e-11	1824.35
M.C.2.1	force-save-2023.01.16-15.50.19.380.jpk-force	2	-0.00244695	0.000940176	-1.15621e-08	-1.10562e-06	1408.18	1.58391e-05	-1.64443e-12	0	0	2.18432e-11	1877.57
M.C.2.1	force-save-2023.01.16-15.23.07.357.jpk-force	3	0.0011684	0.00202258	-1.08603e-08	3.31148e-07	1375.22	1.31603e-05	3.14074e-12	0	0	1.30539e-11	1833.63
M.C.2.1	force-save-2023.01.16-15.15.05.617.jpk-force	3	-0.00184588	0.0025927	-1.03516e-08	-7.64296e-07	868.944	1.09124e-05	2.44045e-12	0	0	2.73081e-11	1158.59
M.C.2.1	force-save-2023.01.16-15.14.53.306.jpk-force	2	-0.00183588	0.0025927	-1.03928e-08	1.43971e-07	939.141	1.13444e-05	-8.24572e-12	0	0	2.86438e-11	1252.19
M.C.2.3	force-save-2023.01.16-15.07.51.025.jpk-force	3	0.00032752	-0.000894102	-1.00626e-08	-3.07413e-06	1334.27	7.88745e-06	-4.30275e-11	0	0	4.52754e-11	1779.03
M.C.2.3	force-save-2023.01.16-16.11.42.903.jpk-force	0	0.00105512	0.00180865	-1.20143e-08	-1.85273e-06	1438.89	1.37705e-05	-3.56334e-11	0	0	3.46961e-11	1918.52
M.C.1.2	force-save-2023.01.16-15.54.12.103.jpk-force	1	-0.00149684	0.00152585	-1.21269e-08	1.19998e-06	1395.51	1.12104e-05	6.15044e-12	0	0	3.40166e-11	1860.68
M.C. 1.2	force-save-2023.01.16-16.09.05.257.jpk-force	1	0.00116203	0.00152068	-1.20162e-08	-7.31109e-07	1573.33	1.48955e-05	-6.62087e-12	0	0	1.98933e-11	2097.77
M.C.1-3	force-save-2023.01.16-16.04.45.839.jpk-force	0	0.00212322	0.00185156	-1.1512e-08	-4.94181e-07	1848.59	-3.01777e-07	1.12606e-11	0	0	1.83002e-11	2464.79
M.C.1-3	force-save-2023.01.16-15.14.41.061.jpk-force	1	-0.00183588	0.0025827	-1.03405e-08	-6.85583e-07	942.871	1.12692e-05	-3.99052e-12	0	0	2.28971e-11	1257.16
M. C1.4	force-save-2023.01.16-15.15.05.617.jpk-force	3	-0.00184588	0.0025927	-1.03516e-08	-7.64296e-07	868.944	1.09124e-05	2.44045e-12	0	0	2.73081e-11	1158.59
M. C1.4	force-save-2023.01.16-15.14.28.492.jpk-force	0	-0.00184588	0.0025827	-1.03432e-08	-5.09615e-07	825.808	1.0394e-05	3.56129e-12	0	0	2.16101e-11	1101.08
							tj> EhBP1 medio
Sample	Filename	Position Index	X Position	Y Position	Baseline Offset [N]	Baseline Slope [N/m]	Young's Modulus [Pa]	Contact Point [m]	Baseline [N]	Discontinuity Width [m]	Adhesion [N]	ResidualRMS [N]	Apparent Elastic Modulus [Pa]
M6.4	force-save-2023.01.17-14.23.19.376.jpk-force	2	0.00145158	0.00111377	-4.73746e-09	-3.26679e-06	7917.46	4.18483e-05	2.61549e-11	0	0	5.18598e-11	10556.6
M6.4	force-save-2023.01.17-14.23.43.092.jpk-force	4	0.00144158	0.00112377	-4.84049e-09	7.51099e-07	5847.03	4.91817e-05	4.30935e-12	0	0	2.00011e-11	7796.04
M6.4	force-save-2023.01.17-14.23.55.274.jpk-force	5	0.00143158	0.00112377	-3.59804e-09	-2.16255e-05	10342.8	5.11951e-05	-1.14357e-11	0	0	2.38925e-11	13790.4
M6.3	force-save-2023.01.17-14.24.17.635.jpk-force	0	0.00143158	0.00111377	-4.82137e-09	8.73117e-07	7381.69	4.8645e-05	8.82223e-12	0	0	2.9901e-11	9842.25
M6.3	force-save-2023.01.17-10.54.04.214.jpk-force	1	0.0010366	0.000312754	-3.09876e-10	-6.14245e-05	9601.88	4.43479e-05	8.10559e-12	0	0	2.3974e-11	12802.5
M6.3	force-save-2023.01.17-10.54.16.619.jpk-force	2	0.0010366	0.000322754	-2.49125e-09	-1.30464e-05	9723.97	4.67568e-05	4.83875e-12	0	0	2.27216e-11	12965.3
M6.1	force-save-2023.01.17-10.54.28.844.jpk-force	3	0.0010266	0.000322754	-2.05563e-09	-2.04638e-05	10711.7	4.75816e-05	9.21489e-12	0	0	2.77555e-11	14282.3
M6.1	force-save-2023.01.17-10.54.40.859.jpk-force	4	0.0010266	0.000332754	-2.1566e-09	-1.89956e-05	10896	5.0102e-05	7.65569e-12	0	0	2.12799e-11	14528
M6.1	force-save-2023.01.17-10.54.53.222.jpk-force	5	0.0010366	0.000332754	-3.05908e-09	2.41311e-07	8818.99	4.88753e-05	5.96089e-12	0	0	2.06112e-11	11758.7
M4.3	force-save-2023.01.17-11.07.49.323.jpk-force	0	0.000533457	0.000430957	-2.93258e-09	-8.5408e-06	11226	4.85036e-05	8.67825e-12	0	0	3.18092e-11	14968
M4.3	force-save-2023.01.17-11.08.17.789.jpk-force	1	0.000543457	0.000430957	-2.76567e-09	-1.2914e-05	10073.4	4.73158e-05	9.30668e-12	0	0	2.4812e-11	13431.2
M4.3	force-save-2023.01.17-11.08.30.237.jpk-force	2	0.000553457	0.000430957	-2.92099e-09	-8.78057e-06	8579.26	4.55822e-05	8.78493e-12	0	0	2.89301e-11	11439
M6.2	force-save-2023.01.17-11.08.54.477.jpk-force	4	0.000543457	0.000440957	-3.04925e-09	-7.50944e-06	5986.75	4.82362e-05	5.64907e-12	0	0	2.71001e-11	7982.33
M6.2	force-save-2023.01.17-11.09.06.537.jpk-force	5	0.000533457	0.000440957	-3.47028e-09	6.46845e-07	7070.26	4.95964e-05	-2.88796e-13	0	0	2.16329e-11	9427.01
Sup. Fig.2D
							mirrGal4
Sample	Filename	Position Index	X Position	Y Position	Baseline Offset [N]	Baseline Slope [N/m]	Young's Modulus [Pa]	Contact Point [m]	Baseline [N]	Discontinuity Width [m]	Adhesion [N]	ResidualRMS [N]	Apparent Elastic Modulus [Pa]	2415.98	mir P
C2.4P	force-save-2023.01.17-15.10.55.009.jpk-force	1	0.00182512	-0.000879629	1.53347e-09	-7.03083e-07	1343.31	5.17273e-05	5.75442e-12	0	0	6.90558e-11	1791.08
C2.4P	force-save-2023.01.17-15.11.32.043.jpk-force	4	0.00182512	-0.000869629	1.49408e-09	-7.18948e-07	1244.46	5.27315e-05	1.04886e-11	0	0	3.09444e-11	1659.28			ratio 2.1
C2.4P	force-save-2023.01.17-15.10.42.725.jpk-force	0	0.00181512	-0.000879629	1.5782e-09	-1.23596e-06	3075.84	5.49346e-05	6.60762e-12	0	0	2.52605e-11	4101.12
C2.4P	force-save-2023.01.17-15.27.02.156.jpk-force	0	-0.000539961	-0.000529219	1.34855e-09	3.12381e-07	1584.32	4.65504e-05	-5.92139e-12	0	0	2.07762e-11	2112.43	1097.96	mir A
C2.4A	force-save-2023.01.17-15.31.49.805.jpk-force	4	-0.000664551	-0.000545293	1.33342e-09	8.74658e-07	934.401	4.5638e-05	-3.09084e-14	0	0	2.12988e-11	1245.87
C2.4A	force-save-2023.01.17-15.32.02.728.jpk-force	5	-0.000674551	-0.000545293	1.36926e-09	1.67659e-07	728.492	4.19268e-05	2.52047e-12	0	0	9.79521e-12	971.323
C2.4A	force-save-2023.01.17-15.11.07.249.jpk-force	2	0.00183512	-0.000879629	1.52546e-09	-8.53381e-07	919.894	5.17033e-05	8.92418e-12	0	0	2.30801e-11	1226.53
C2.4A	force-save-2023.01.17-15.31.25.023.jpk-force	2	-0.000654551	-0.000555293	1.46322e-09	-1.43021e-06	711.087	4.73603e-05	1.00203e-11	0	0	3.0546e-11	948.116
														1559.31	mir P
C2.3P	force-save-2023.01.17-15.00.54.769.jpk-force	0	-1.23047e-05	0.000315664	2.72413e-09	-1.07045e-05	1005.19	4.42587e-05	-6.32863e-13	0	0	5.53969e-11	1340.25
C2.3P	force-save-2023.01.17-15.01.11.498.jpk-force	2	7.69531e-06	0.000315664	2.31999e-09	-1.95878e-06	728.027	7.78036e-05	-2.30987e-11	0	0	1.04631e-10	970.703			ratio 2.4
C2.3P	force-save-2023.01.17-15.01.32.105.jpk-force	4	-2.30469e-06	0.000325664	1.25549e-09	1.13545e-06	1535.29	4.94536e-05	-1.58873e-13	0	0	5.43131e-11	2047.05
C2.3P	force-save-2023.01.17-15.01.44.901.jpk-force	5	-1.23047e-05	0.000325664	1.28515e-09	7.39205e-07	1409.41	4.70676e-05	1.02094e-11	0	0	2.85397e-11	1879.21	623.648	mir A
C2.3A	force-save-2023.01.17-11.57.59.957.jpk-force	4	-0.000953672	0.00122008	-4.73424e-09	8.00702e-06	587.111	5.79579e-05	-4.21689e-12	0	0	4.89967e-11	782.815
C2.3A	force-save-2023.01.17-15.04.11.101.jpk-force	4	9.03906e-05	0.000354668	7.3245e-09	-0.000100116	714.64	4.94808e-05	1.81763e-12	0	0	2.22255e-11	952.853
C2.3A	force-save-2023.01.17-15.04.25.079.jpk-force	5	8.03906e-05	0.000354668	1.77395e-09	-7.48704e-06	141.973	3.52638e-05	1.50074e-11	0	0	6.66495e-11	189.297
C2.3A	force-save-2023.01.17-15.01.20.304.jpk-force	3	7.69531e-06	0.000325664	1.34475e-09	5.13876e-06	427.221	6.4039e-05	-1.41662e-11	0	0	1.53686e-10	569.628
														2027.61	mir P
C2.5P	force-save-2023.01.17-15.27.26.916.jpk-force	2	-0.000519961	-0.000529219	1.32923e-09	6.0141e-07	1390.37	4.76031e-05	1.4655e-12	0	0	1.28582e-11	1853.83			ratio 1.9
C2.5P	force-save-2023.01.17-15.27.39.311.jpk-force	3	-0.000519961	-0.000519219	1.30965e-09	7.75357e-07	1387.54	4.73818e-05	-1.00352e-12	0	0	1.47419e-11	1850.05
C2.5P	force-save-2023.01.17-15.27.51.540.jpk-force	4	-0.000529961	-0.000519219	1.34549e-09	1.53338e-07	1562.53	4.71384e-05	2.90817e-12	0	0	1.2757e-11	2083.37
C2.5P	force-save-2023.01.17-15.28.03.861.jpk-force	5	-0.000539961	-0.000519219	1.3485e-09	3.49882e-08	1742.39	4.65099e-05	2.96575e-12	0	0	1.56094e-11	2323.19	1054.42	mir A
C2.5A	force-save-2023.01.17-15.31.00.980.jpk-force	0	-0.000674551	-0.000555293	1.39904e-09	-5.12195e-07	863.242	3.96804e-05	7.68985e-12	0	0	2.98423e-11	1150.99
C2.5A	force-save-2023.01.17-15.31.12.980.jpk-force	1	-0.000664551	-0.000555293	1.40075e-09	-5.37176e-07	607.472	4.41224e-05	4.93885e-12	0	0	1.20954e-11	809.963
C2.5A	force-save-2023.01.17-15.31.37.189.jpk-force	3	-0.000654551	-0.000545293	1.34066e-09	8.11379e-07	820.463	4.95002e-05	-1.6102e-12	0	0	1.90277e-11	1093.95
C2.5A	force-save-2023.01.17-15.31.49.805.jpk-force	4	-0.000664551	-0.000545293	1.33342e-09	8.74658e-07	934.401	4.5638e-05	-3.09084e-14	0	0	2.12988e-11	1245.87
C2.5A	force-save-2023.01.17-15.32.02.728.jpk-force	5	-0.000674551	-0.000545293	1.36926e-09	1.67659e-07	728.492	4.19268e-05	2.52047e-12	0	0	9.79521e-12	971.323
														2311.25	mir P
C2.6P	force-save-2023.01.17-15.39.43.801.jpk-force	0	0.000625313	0.000236699	9.86442e-10	2.46719e-06	2683.28	4.72741e-05	1.88944e-11	0	0	2.95454e-11	3577.71
C2.6P	force-save-2023.01.17-15.40.08.724.jpk-force	2	0.000645312	0.000236699	1.11806e-09	6.97886e-08	1754.57	4.63787e-05	3.3436e-12	0	0	7.91181e-12	2339.43			ratio 2.2
C2.6P	force-save-2023.01.17-15.40.21.465.jpk-force	3	0.000645312	0.000246699	1.08804e-09	4.69586e-07	1471.56	4.64855e-05	-1.90618e-12	0	0	1.46798e-11	1962.08
C2.6P	force-save-2023.01.17-15.40.33.593.jpk-force	4	0.000635313	0.000246699	1.1776e-09	-1.01196e-06	1282.7	4.74409e-05	4.34883e-12	0	0	1.97107e-11	1710.27
C2.6P	force-save-2023.01.17-15.40.45.697.jpk-force	5	0.000625313	0.000246699	1.14161e-09	-3.97277e-08	1475.09	4.8801e-05	1.29346e-12	0	0	1.61401e-11	1966.79	1068.07	mir A
C2.6A	force-save-2023.01.17-15.41.52.341.jpk-force	0	0.000504941	0.000241582	1.11166e-09	-8.54717e-07	733.856	2.43465e-05	4.84474e-12	0	0	2.22039e-11	978.475
C2.6A	force-save-2023.01.17-15.42.04.323.jpk-force	1	0.000514941	0.000241582	1.14226e-09	-1.34459e-06	895.3	2.68495e-05	5.15461e-12	0	0	2.76226e-11	1193.73
C2.6A	force-save-2023.01.17-15.42.15.666.jpk-force	2	0.000524941	0.000241582	1.09933e-09	8.19795e-08	1225.94	3.49587e-05	-3.57853e-13	0	0	2.55291e-11	1634.59
C2.6A	force-save-2023.01.17-15.42.28.428.jpk-force	3	0.000524941	0.000251582	1.08156e-09	2.9548e-07	851.098	2.92917e-05	-2.95081e-12	0	0	1.88591e-11	1134.8
C2.6A	force-save-2023.01.17-15.42.40.977.jpk-force	4	0.000514941	0.000251582	1.06337e-09	5.55488e-07	704.73	2.55502e-05	-2.99191e-12	0	0	2.21122e-11	939.64
C2.6A	force-save-2023.01.17-15.42.53.929.jpk-force	5	0.000504941	0.000251582	1.11921e-09	-1.20034e-06	395.409	2.09343e-05	5.46591e-12	0	0	2.28036e-11	527.212
Sup. Fig.2E
							mirr>EHBP1
Sample	Filename	Position Index	X Position	Y Position	Baseline Offset [N]	Baseline Slope [N/m]	Young's Modulus [Pa]	Contact Point [m]	Baseline [N]	Discontinuity Width [m]	Adhesion [N]	ResidualRMS [N]	Apparent Elastic Modulus [Pa]
M5.2P	force-save-2023.01.17-11.54.42.243.jpk-force	0	-0.000800879	0.00122553	-3.51809e-09	-6.85986e-06	2619.87	4.68244e-05	-4.72275e-12	0	0	2.34021e-11	3493.16	3247.86	mir>EhBP1 P
M5.2P	force-save-2023.01.17-11.54.54.442.jpk-force	1	-0.000790879	0.00122553	-3.96996e-09	-5.23221e-07	2686.78	4.7544e-05	-6.40741e-12	0	0	1.68177e-11	3582.37
M5.2P	force-save-2023.01.17-11.55.06.721.jpk-force	2	-0.000780879	0.00122553	-4.00728e-09	-5.74916e-07	3136.3	4.75025e-05	4.74646e-12	0	0	2.264e-11	4181.73
M5.2P	force-save-2023.01.17-11.55.18.916.jpk-force	3	-0.000780879	0.00123553	-3.95751e-09	-1.25642e-06	1977.81	4.85725e-05	1.36981e-11	0	0	4.14596e-11	2637.08			ratio 3.9
M5.2P	force-save-2023.01.17-11.55.31.517.jpk-force	4	-0.000790879	0.00123553	-3.89845e-09	-1.8172e-06	2049.85	4.8471e-05	1.4542e-12	0	0	4.73274e-11	2733.13
M5.2P	force-save-2023.01.17-11.55.43.802.jpk-force	5	-0.000800879	0.00123553	-3.91028e-09	-2.96951e-06	2144.74	4.7816e-05	-2.00747e-12	0	0	3.88951e-11	2859.65
M5.2A	force-save-2023.01.17-11.57.28.399.jpk-force	1	-0.000953672	0.00121008	-3.37578e-09	-1.29678e-05	641.663	5.76053e-05	-9.6437e-12	0	0	7.56786e-11	855.551	830.929	mir>EhBP1 A
M5.2A	force-save-2023.01.17-11.57.38.988.jpk-force	2	-0.000943672	0.00121008	-3.41744e-09	-1.15686e-05	722.475	6.20923e-05	-9.85514e-12	0	0	8.0213e-11	963.3
M5.2A	force-save-2023.01.17-11.57.49.382.jpk-force	3	-0.000943672	0.00122008	-4.08783e-09	-1.85359e-06	777.459	6.34588e-05	-8.35327e-12	0	0	6.32987e-11	1036.61
M5.2A	force-save-2023.01.17-11.57.59.957.jpk-force	4	-0.000953672	0.00122008	-4.73424e-09	8.00702e-06	587.111	5.79579e-05	-4.21689e-12	0	0	4.89967e-11	782.815
M5.2A	force-save-2023.01.17-11.58.11.638.jpk-force	5	-0.000963672	0.00122008	-4.21306e-09	-7.46306e-07	458.887	5.24645e-05	-1.78904e-11	0	0	9.82559e-11	611.849
M5.2A	force-save-2023.01.17-11.58.33.569.jpk-force	0	-0.000963672	0.00121008	-4.05704e-09	-3.36776e-06	551.587	5.03235e-05	-3.84875e-12	0	0	7.9818e-11	735.449
M5.4P	force-save-2023.01.17-12.05.51.973.jpk-force	5	-0.00176371	0.0015742	-4.30299e-09	-1.63736e-05	1266.38	1.08406e-05	-8.29225e-12	0	0	8.09483e-11	1688.51	2794.81	mir>EhBP1 P
M5.4P	force-save-2023.01.17-12.11.45.679.jpk-force	0	-0.00129387	0.00229627	-4.59447e-09	-3.89142e-06	779.173	5.5354e-05	2.50701e-11	0	0	1.52835e-10	1038.9
M5.4P	force-save-2023.01.17-12.12.08.788.jpk-force	2	-0.00127387	0.00229627	-4.56389e-09	-5.469e-06	2629.16	5.36455e-05	-1.15834e-12	0	0	3.75855e-11	3505.55
M5.4P	force-save-2023.01.17-12.12.20.516.jpk-force	3	-0.00127387	0.00230627	-4.24134e-09	-1.14629e-05	3233.66	5.28236e-05	-4.5827e-12	0	0	2.00185e-11	4311.55			ratio 3.06
M5.4P	force-save-2023.01.17-12.12.32.307.jpk-force	4	-0.00128387	0.00230627	-4.98521e-09	9.47616e-07	2176.63	5.4071e-05	6.86255e-12	0	0	3.47984e-11	2902.17
M5.4P	force-save-2023.01.17-12.12.44.336.jpk-force	5	-0.00129387	0.00230627	-5.13145e-09	2.2045e-06	2491.63	5.40143e-05	7.73174e-12	0	0	3.13002e-11	3322.17
M5.4A	force-save-2023.01.17-12.16.27.504.jpk-force	0	-0.00130527	0.00245252	-5.47085e-09	1.00547e-05	763.959	5.4233e-05	-4.20817e-12	0	0	4.82655e-11	1018.61	913.222	mir>EhBP1 A
M5.4A	force-save-2023.01.17-12.16.39.282.jpk-force	1	-0.00129527	0.00245252	-5.06228e-09	3.51498e-06	765.486	5.48644e-05	-3.85533e-12	0	0	5.67236e-11	1020.65
M5.4A	force-save-2023.01.17-12.16.51.006.jpk-force	2	-0.00128527	0.00245252	-5.12356e-09	3.53073e-06	678.467	5.35459e-05	-4.12437e-12	0	0	5.80305e-11	904.623
M5.4A	force-save-2023.01.17-12.17.03.548.jpk-force	3	-0.00128527	0.00246252	-4.83129e-09	-1.48324e-06	571.612	4.69963e-05	-7.07428e-12	0	0	6.93981e-11	762.149
M5.4A	force-save-2023.01.17-12.17.15.596.jpk-force	4	-0.00129527	0.00246252	-4.85581e-09	-6.75432e-07	632.031	4.8544e-05	-4.79293e-12	0	0	6.3091e-11	842.708
M5.4A	force-save-2023.01.17-12.17.27.920.jpk-force	5	-0.00130527	0.00246252	-5.05614e-09	4.52464e-06	697.945	4.71805e-05	-2.90111e-12	0	0	3.17666e-11	930.593
M5.5P	force-save-2023.01.17-13.34.33.797.jpk-force	0	0.000720586	0.000191699	-4.8291e-09	6.64101e-06	2175.69	4.64851e-05	4.77869e-12	0	0	2.85103e-11	2900.92	2978.62	mir>EhBP1 P
M5.5P	force-save-2023.01.17-13.34.46.088.jpk-force	1	0.000730586	0.000191699	-4.88936e-09	3.46603e-06	2221.72	4.62232e-05	5.21686e-12	0	0	2.68619e-11	2962.29
M5.5P	force-save-2023.01.17-13.34.58.359.jpk-force	2	0.000740586	0.000191699	-4.92734e-09	2.49408e-06	2296.77	4.55312e-05	3.29233e-12	0	0	1.92532e-11	3062.36
M5.5P	force-save-2023.01.17-13.35.10.562.jpk-force	3	0.000740586	0.000201699	-6.28827e-09	1.96547e-05	1840.13	4.6648e-05	1.01899e-11	0	0	3.82944e-11	2453.51			ratio 2.5
M5.5P	force-save-2023.01.17-13.35.23.013.jpk-force	4	0.000730586	0.000201699	-4.81593e-09	-2.98029e-05	2351.85	4.73059e-05	-8.90233e-13	0	0	4.95264e-11	3135.8
M5.5P	force-save-2023.01.17-13.35.35.061.jpk-force	5	0.000720586	0.000201699	-4.9789e-09	2.17352e-06	2517.63	4.76938e-05	1.92474e-12	0	0	2.23668e-11	3356.84
M5.5A	force-save-2023.01.17-13.37.27.475.jpk-force	0	0.00056043	0.000230762	-5.32759e-09	-9.99028e-08	1020.81	1.39023e-05	-2.99678e-14	0	0	4.59887e-11	1361.08	1169.22	mir>EhBP1 A
M5.5A	force-save-2023.01.17-13.37.39.899.jpk-force	1	0.00057043	0.000230762	-5.37908e-09	8.19588e-07	834.822	1.76196e-05	-3.80055e-12	0	0	6.03096e-11	1113.1
M5.5A	force-save-2023.01.17-13.37.51.828.jpk-force	2	0.00058043	0.000230762	-5.18584e-09	-3.36508e-06	873.571	2.23076e-05	-3.62101e-12	0	0	6.40274e-11	1164.76
M5.5A	force-save-2023.01.17-13.38.04.187.jpk-force	3	0.00058043	0.000240762	-5.23019e-09	1.84703e-06	923.007	2.16406e-05	-5.23597e-12	0	0	6.07888e-11	1230.68
M5.5A	force-save-2023.01.17-13.38.16.725.jpk-force	4	0.00057043	0.000240762	-5.28081e-09	2.92936e-06	857.441	1.82433e-05	-4.39508e-12	0	0	6.00054e-11	1143.25
M5.5A	force-save-2023.01.17-13.38.29.487.jpk-force	5	0.00056043	0.000240762	-5.18711e-09	-1.76164e-07	751.861	1.49042e-05	-6.1214e-12	0	0	6.25188e-11	1002.48
M5.6P	force-save-2023.01.17-13.44.31.139.jpk-force	0	-0.00153221	0.000744863	-6.01502e-09	7.35191e-07	1500.62	5.36145e-05	2.40327e-12	0	0	3.01829e-11	2000.83	2657.65	mir>EhBP1 P
M5.6P	force-save-2023.01.17-13.44.43.087.jpk-force	1	-0.00152221	0.000744863	-5.82446e-09	-3.03055e-06	1963.45	5.38545e-05	2.68693e-12	0	0	2.26132e-11	2617.93
M5.6P	force-save-2023.01.17-13.44.55.127.jpk-force	2	-0.00151221	0.000744863	-6.4234e-09	7.04833e-06	2282.36	5.29837e-05	2.13209e-12	0	0	2.2844e-11	3043.15
M5.6P	force-save-2023.01.17-13.45.07.074.jpk-force	3	-0.00151221	0.000754863	-6.0009e-09	8.56899e-07	1645.22	5.37542e-05	-2.32924e-14	0	0	1.91013e-11	2193.63			ratio 4.4
M5.6P	force-save-2023.01.17-13.45.18.890.jpk-force	4	-0.00152221	0.000754863	-6.35203e-09	-1.3688e-05	2227.78	5.468e-05	7.71923e-12	0	0	4.97653e-11	2970.37
M5.6P	force-save-2023.01.17-13.45.30.877.jpk-force	5	-0.00153221	0.000754863	-5.85077e-09	-4.46362e-06	2339.98	5.42485e-05	-3.70365e-13	0	0	3.47425e-11	3119.97
M5.6A	force-save-2023.01.17-13.48.45.976.jpk-force	0	-0.00151543	0.000869688	-5.75915e-09	-1.27916e-05	510.995	3.24541e-05	-9.40771e-12	0	0	6.99271e-11	681.327	597.639	mir>EhBP1 A
M5.6A	force-save-2023.01.17-13.48.58.347.jpk-force	1	-0.00150543	0.000869688	-6.20586e-09	-9.21495e-07	559.961	3.19172e-05	-6.15001e-12	0	0	6.86741e-11	746.615
M5.6A	force-save-2023.01.17-13.49.10.867.jpk-force	2	-0.00149543	0.000869688	-6.00616e-09	-3.25517e-06	475.464	2.93429e-05	-5.7495e-12	0	0	4.8253e-11	633.952
M5.6A	force-save-2023.01.17-13.49.23.632.jpk-force	3	-0.00149543	0.000879688	-6.12968e-09	-1.58005e-06	314.133	2.64993e-05	-1.61504e-11	0	0	1.00743e-10	418.844
M5.6A	force-save-2023.01.17-13.49.35.904.jpk-force	4	-0.00150543	0.000879688	-6.06868e-09	-1.54311e-06	422.482	2.92784e-05	-9.53445e-12	0	0	6.42991e-11	563.309
M5.6A	force-save-2023.01.17-13.49.48.326.jpk-force	5	-0.00151543	0.000879688	-6.14225e-09	8.16311e-08	406.34	2.87482e-05	-1.03048e-11	0	0	7.20854e-11	541.787

## Sheet: Sup. Fig. 3
Sup. Fig. 3 D
		speed anterior to mirr region (μm/min)
		S.D.	0.113559	0.193459
		Mean	0.5922	0.630667
			Triple>GFP	Triple> GFP; LanB1RNAi
			0.571	0.413
			0.779	0.81
			0.562	0.474
			0.469	0.505
			0.58	0.702
				0.88

## Sheet: Sup. Fig.5
Sup. Fig. 5F							Sup. Fig. 5G
		Laser Ablation in anterior NCs: Initial velocity (μm/s)							Laser Ablation in anterior NCs: Initial velocity (μm/s)
	S.D.	0.350548	0.410306	0.239058	0.12812			S.D.	0.350543	0.394246	0.194628
	Mean	0.372206	0.481995	0.354564	0.14552			Mean	0.372204	0.415452	0.253888
		Early S9	Middle S9	Late S9	S10				Anterior	Central	Posterior
		0.158441	0.986272	0.538934	0.0969381				0.158441	0.36752	0.343757
		0.0116878	0.0748681	0.0509484	0.0644094				0.0116877	0.651072	0.214444
		0.254513	0.152681	0.446688	0.442949				0.254513	0.886062	0.436124
		1.0326	0.298503	0.441933	0.0222826				1.03265	0.326596	0.0942828
		0.132757	0.144536	0.171947	0.131927				0.132757	0.36752	0.51896
		0.106778	0.59218	0.795245	0.210373				0.106778	1.41291	0.0516832
		1.086	0.986272	0.185883	0.110262				1.08592	0.016773	0.07997
		0.475708	0.753102	0.174653	0.376867				0.475708	0.138799	0.33834
		0.322958	0.0601409	0.265362	0.0925628				0.322958	0.226397	0.0644915
		0.167684	1.23	0.489591	0.0750031				0.167684	0.126173	0.049911
		0.573747	0.89529	0.738093	0.0990875				0.573747	0.609183	0.572074
		0.837356	0.250298	0.121825	0.14725				0.837356	0.26254	0.0561109
		0.499556	0.21519	0.188228	0.021845				0.499556	0.00932662	0.24044
		0.0169282	0.108596						0.0169282		0.493847
		0.0459261							0.0459261
		0.232648							0.232648

[truncated: 4 more sheets: Fig.Sup. 6, Sup. Fig. 7, Sup. Fig. 8, Sup. Fig.9]
